# Supplementary material for: Quantitative Analysis of Differential Expression of HOX Genes in Multiple Cancers
Source: Cancers (Basel). 2020 Jun 14;12(6):1572. doi: 10.3390/cancers12061572 (PMC7352544; doi:10.3390/cancers12061572)
Supplement: Supplementary file 1 [file cancers-12-01572-s001.zip › Supplementary Table S1.xlsx]

## Sheet: Table S1
Table S1: Differences in the number of differentially expressed genes between tumor and healthy tissue samples from TCGA:TCGA as compared to TCGA:GTEx.
Cancer Type	Average difference betweem data sources (TCGA:TCGA vs TCGA:GTEx) in number of differentially-expressed genes	STD	Difference betweem data sources (TCGA:TCGA vs TCGA:GTEx) in number of differentially-expressed HOX genes	empirical p-value for difference betweem data sources (TCGA:TCGA vs TCGA:GTEx) in number of differentially-expressed HOX genes
BRCA	2.5	1.5	4	0.321
LIHC	2.3	1.4	4	0.221
LUAD	2.3	1.4	3	0.711
LUSC	2.5	1.5	3	0.49
THCA	2.3	1.5	7	0.004
