# Supplementary material for: Quantitative Analysis of Differential Expression of HOX Genes in Multiple Cancers
Source: Cancers (Basel). 2020 Jun 14;12(6):1572. doi: 10.3390/cancers12061572 (PMC7352544; doi:10.3390/cancers12061572)
Supplement: Supplementary file 1 [file cancers-12-01572-s001.zip › Supplementary Table S2.xlsx]

## Sheet: HOX Template
	1	2	3	4	5	6	7	8	9	10	11	12	13
HOXA
HOXB
HOXC
HOXD

## Sheet: ByCluster
	Group 1+2 - anterior			Group 3 - central					Group 4-7 - Posterior
Esophagus
	1	2	3	4	5	6	7	8	9	10	11	12	13
HOXA										x	x		x
HOXB					x		x	x	x				x
HOXC										x	x	x	x
HOXD											x		x
								`
Liver
	1	2	3	4	5	6	7	8	9	10	11	12	13
HOXA						x	x			x	x		x
HOXB								x					x
HOXC					x				x		x		x
HOXD	x		x					x	x		x		x
Lung
	1	2	3	4	5	6	7	8	9	10	11	12	13
HOXA										x	x		x
HOXB									x				x
HOXC								x	x	x	x	x	x
HOXD										x	x		x
Pancreas
	1	2	3	4	5	6	7	8	9	10	11	12	13
HOXA	x					x				x	x		x
HOXB	x							x	x				x
HOXC					x			x	x	x	x	x	x
HOXD										x	x		x
Stomach
	1	2	3	4	5	6	7	8	9	10	11	12	13
HOXA										x	x		x
HOXB	x								x				x
HOXC						x		x	x	x	x	x	x
HOXD										x	x	x	x
	Group 1+2 - anterior			Group 3 - central					Group 4-7 - Posterior
Adrenal Gland
	1	2	3	4	5	6	7	8	9	10	11	12	13
HOXA
HOXB													x
HOXC											x	x	x
HOXD										x	x		x
Breast
	1	2	3	4	5	6	7	8	9	10	11	12	13
HOXA
HOXB													x
HOXC											x	x	x
HOXD												x
Colon
	1	2	3	4	5	6	7	8	9	10	11	12	13
HOXA
HOXB	x
HOXC											x	x	x
HOXD
Leukemia
	1	2	3	4	5	6	7	8	9	10	11	12	13
HOXA			x		x	x	x				x		x
HOXB	x				x	x		x
HOXC										x
HOXD									x	x
Thyroid
	1	2	3	4	5	6	7	8	9	10	11	12	13
HOXA						x							x
HOXB
HOXC					x			x
HOXD
	Group 1+2 - anterior			Group 3 - central					Group 4-7 - Posterior
Brain
	1	2	3	4	5	6	7	8	9	10	11	12	13
HOXA	x	x	x	x	x	x	x		x	x	x		x
HOXB				x	x	x	x	x					x
HOXC				x	x	x		x	x	x	x		x
HOXD			x	x				x	x	x	x	x	x
Prostate
	1	2	3	4	5	6	7	8	9	10	11	12	13
HOXA
HOXB	x
HOXC
HOXD

## Sheet: ByClustTtest1
	Group 1+2 - anterior			Group 3 - central					Group 4-7 - Posterior
Esophagus
	1	2	3	4	5	6	7	8	9	10	11	12	13
HOXA										a	a		a
HOXB					a	a	a	a	a				a
HOXC								a		a	a	a	a
HOXD											a	a	a
								`
Liver
	1	2	3	4	5	6	7	8	9	10	11	12	13
HOXA						a	a			a	a		a
HOXB								a	a				a
HOXC					a				a		a	a	a
HOXD	a		a					a	a	a	a	a	a
Lung
	1	2	3	4	5	6	7	8	9	10	11	12	13
HOXA											a		a
HOXB									a				a
HOXC									a	a	a	a	a
HOXD											a	a	a
Pancreas
	1	2	3	4	5	6	7	8	9	10	11	12	13
HOXA	a					a				a	a		a
HOXB	a							a	a				a
HOXC				a	a			a	a	a	a	a	a
HOXD										a	a	a	a
Stomach
	1	2	3	4	5	6	7	8	9	10	11	12	13
HOXA									a	a	a		a
HOXB	a								a				a
HOXC						a		a	a	a	a	a	a
HOXD										a	a	a	a
	Group 1+2 - anterior			Group 3 - central					Group 4-7 - Posterior
Adrenal Gland
	1	2	3	4	5	6	7	8	9	10	11	12	13
HOXA
HOXB													a
HOXC											a	a	a
HOXD	a									a	a	a	a
Breast
	1	2	3	4	5	6	7	8	9	10	11	12	13
HOXA
HOXB	a												a
HOXC											a	a	a
HOXD												a	a
																						Anterior	Central	Posterior	Total
Colon																					HOXA	3	4	4	11
	1	2	3	4	5	6	7	8	9	10	11	12	13								HOXB	3	5	2	10
HOXA																					HOXC	0	4	5	9
HOXB	a																				HOXD	2	2	5	9
HOXC											a	a	a
HOXD
Leukemia
	1	2	3	4	5	6	7	8	9	10	11	12	13
HOXA			a		a	a	a				a		a
HOXB	a				a	a		a					a
HOXC					a				a	a	a		a
HOXD	a								a	a	a
Thyroid
	1	2	3	4	5	6	7	8	9	10	11	12	13
HOXA						a							a
HOXB
HOXC					a			a
HOXD
Brain
	1	2	3	4	5	6	7	8	9	10	11	12	13
HOXA	a	a	a	a	a	a	a		a	a	a		a
HOXB				a	a	a	a	a	a				a
HOXC				a	a	a		a	a	a	a	a	a
HOXD			a	a				a	a	a	a	a	a
Prostate
	1	2	3	4	5	6	7	8	9	10	11	12	13
HOXA
HOXB
HOXC
HOXD

## Sheet: ByClusttest1BlackNwhite
	Group 1+2 - anterior			Group 3 - central					Group 4-7 - Posterior										Group 1+2 - anterior			Group 3 - central					Group 4-7 - Posterior
a. Esophagus																		a. ESCA - Esophagus
	1	2	3	4	5	6	7	8	9	10	11	12	13						1	2	3	4	5	6	7	8	9	10	11	12	13
HOXA								—		↑	↑	—	↑					HOXA								—		↑	↑	—	↑
HOXB					↑	↑	↑	↑	↑	—	—	—	↑					HOXB					↑	↑	↑	↑	↑	—	—	—	↑
HOXC	—	—	—				—	↑		↑	↑	↑	↑					HOXC	—	—	—				—	↑		↑	↑	↑	↑
HOXD		—			—	—	—				↑	↑	↑					HOXD		—			—	—	—				↑	↑	↑
								`																		`
b. Liver																		b. LIHC - Liver
	1	2	3	4	5	6	7	8	9	10	11	12	13						1	2	3	4	5	6	7	8	9	10	11	12	13
HOXA						↑	↑	—		↑	↑	—	↑					HOXA						↑	↑	—		↑	↑	—	↑
HOXB								↑	↑	—	—	—	↑					HOXB								↑	↑	—	—	—	↑
HOXC	—	—	—		↑		—		↑		↑	↑	↑					HOXC	—	—	—		↑		—		↑		↑	↑	↑
HOXD	↑	—	↑		—	—	—	↑	↑	↑	↑	↑	↑					HOXD	↑	—	↑		—	—	—	↑	↑	↑	↑	↑	↑
c. Lung																		c. LUAD & LUSC - Lung
	1	2	3	4	5	6	7	8	9	10	11	12	13						1	2	3	4	5	6	7	8	9	10	11	12	13
HOXA								—			↑	—	↑					HOXA								—			↑	—	↑
HOXB									↑	—	—	—	↑					HOXB									↑	—	—	—	↑
HOXC	—	—	—				—		↑	↑	↑	↑	↑					HOXC	—	—	—				—		↑	↑	↑	↑	↑
HOXD		—			—	—	—				↑	↑	↑					HOXD		—			—	—	—				↑	↑	↑
d. Pancreas																		d. PAAD - Pancreas
	1	2	3	4	5	6	7	8	9	10	11	12	13						1	2	3	4	5	6	7	8	9	10	11	12	13
HOXA	↑					↑		—		↑	↑	—	↑					HOXA	↑					↑		—		↑	↑	—	↑
HOXB	↑							↑	↑	—	—	—	↑					HOXB	↑							↑	↑	—	—	—	↑
HOXC	—	—	—	↑	↑		—	↑	↑	↑	↑	↑	↑					HOXC	—	—	—	↑	↑		—	↑	↑	↑	↑	↑	↑
HOXD		—			—	—	—			↑	↑	↑	↑					HOXD		—			—	—	—			↑	↑	↑	↑
e. Stomach																		e. STAD - Stomach
	1	2	3	4	5	6	7	8	9	10	11	12	13						1	2	3	4	5	6	7	8	9	10	11	12	13
HOXA								—	↑	↑	↑	—	↑					HOXA								—	↑	↑	↑	—	↑
HOXB	↑								↑	—	—	—	↑					HOXB	↑								↑	—	—	—	↑
HOXC	—	—	—			↑	—	↑	↑	↑	↑	↑	↑					HOXC	—	—	—			↑	—	↑	↑	↑	↑	↑	↑
HOXD		—			—	—	—			↑	↑	↑	↑					HOXD		—			—	—	—			↑	↑	↑	↑
	Group 1+2 - anterior			Group 3 - central					Group 4-7 - Posterior										Group 1+2 - anterior			Group 3 - central					Group 4-7 - Posterior
f. Adrenal Gland																		f. ACC & PCPG - Adrenal Gland
	1	2	3	4	5	6	7	8	9	10	11	12	13						1	2	3	4	5	6	7	8	9	10	11	12	13
HOXA								—				—						HOXA								—				—
HOXB										—	—	—	↑					HOXB										—	—	—	↑
HOXC	—	—	—				—				↑	↑	↑					HOXC	—	—	—				—				↑	↑	↑
HOXD	↑	—			—	—	—			↑	↑	↑	↑					HOXD	↑	—			—	—	—			↑	↑	↑	↑
h. Breast																		h. BRCA - Breast
	1	2	3	4	5	6	7	8	9	10	11	12	13						1	2	3	4	5	6	7	8	9	10	11	12	13
HOXA								—				—						HOXA								—				—
HOXB	↑									—	—	—	↑					HOXB	↑									—	—	—	↑
HOXC	—	—	—				—				↑	↑	↑					HOXC	—	—	—				—				↑	↑	↑
HOXD		—			—	—	—					↑	↑					HOXD		—			—	—	—					↑	↑
i. Colon																		i. COAD - Colon
	1	2	3	4	5	6	7	8	9	10	11	12	13						1	2	3	4	5	6	7	8	9	10	11	12	13
HOXA								—				—						HOXA								—				—
HOXB	↓									—	—	—						HOXB	↓									—	—	—
HOXC	—	—	—				—				↑	↑	↑					HOXC	—	—	—				—				↑	↑	↑
HOXD		—			—	—	—											HOXD		—			—	—	—
j. Leukemia																		j. LAML - Leukemia
	1	2	3	4	5	6	7	8	9	10	11	12	13						1	2	3	4	5	6	7	8	9	10	11	12	13
HOXA			↑		↑	↑	↑	—			↑	—	↑					HOXA			↑		↑	↑	↑	—			↑	—	↑
HOXB	↑				↑	↑		↑		—	—	—	↓					HOXB	↑				↑	↑		↑		—	—	—	↓
HOXC	—	—	—		↓		—		↓	↓	↓		↓					HOXC	—	—	—		↓		—		↓	↓	↓		↓
HOXD	↓	—			—	—	—		↓	↓	↓							HOXD	↓	—			—	—	—		↓	↓	↓
k. Thyroid																		k. THCA - Thyroid
	1	2	3	4	5	6	7	8	9	10	11	12	13						1	2	3	4	5	6	7	8	9	10	11	12	13
HOXA						↓		—				—	↑					HOXA						↓		—				—	↑
HOXB										—	—	—						HOXB										—	—	—
HOXC	—	—	—		↓		—	↓										HOXC	—	—	—		↓		—	↓
HOXD		—			—	—	—											HOXD		—			—	—	—
l. Brain																		l. LGG & GBM - Brain
	1	2	3	4	5	6	7	8	9	10	11	12	13						1	2	3	4	5	6	7	8	9	10	11	12	13
HOXA	↑	↑	↑	↑	↑	↑	↑	—	↑	↑	↑	—	↑					HOXA	↑	↑	↑	↑	↑	↑	↑	—	↑	↑	↑	—	↑
HOXB				↑	↑	↑	↑	↑	↑	—	—	—	↑					HOXB				↑	↑	↑	↑	↑	↑	—	—	—	↑
HOXC	—	—	—	↑	↑	↑	—	↑	↑	↑	↑	↑	↑					HOXC	—	—	—	↑	↑	↑	—	↑	↑	↑	↑	↑	↑
HOXD		—	↑	↑	—	—	—	↑	↑	↑	↑	↑	↑					HOXD		—	↑	↑	—	—	—	↑	↑	↑	↑	↑	↑
m. Prostate																		m. PRAD - Prostate
	1	2	3	4	5	6	7	8	9	10	11	12	13						1	2	3	4	5	6	7	8	9	10	11	12	13
HOXA								—				—						HOXA								—				—
HOXB										—	—	—						HOXB										—	—	—
HOXC	—	—	—				—											HOXC	—	—	—				—
HOXD		—			—	—	—											HOXD		—			—	—	—

## Sheet: Table S2
Table S2: Altered expression of HOX genes categorized by HOX cluster and group.
	Group 1+2 - anterior			Group 3 - central					Group 4-7 - Posterior
a. BRCA - Breast
	1	2	3	4	5	6	7	8	9	10	11	12	13
HOXA								—				—
HOXB	1.8769									—	—	—	2.4414
HOXC	—	—	—				—				5.4033	3.6369	5.8137
HOXD		—			—	—	—						1.4896
b. COAD - Colon
	1	2	3	4	5	6	7	8	9	10	11	12	13
HOXA								—				—
HOXB	-1.1905									—	—	—
HOXC	—	—	—		-2.34825		—				2.9148
HOXD		—			—	—	—
c. ESCA - Esophagus
	1	2	3	4	5	6	7	8	9	10	11	12	13
HOXA								—		5.84165	6.66215	—	7.6173
HOXB					3.8203	3.91795	6.0272	4.9234	7.99635	—	—	—	6.04875
HOXC	—	—	—				—	3.4479		7.2278	7.32645	3.89145	6.1893
HOXD		—			—	—	—				5.20705	1.41275	4.23045
d. GBM - Brain
	1	2	3	4	5	6	7	8	9	10	11	12	13
HOXA	5.74785	5.4193	6.72295	7.49255	6.53335	4.87365	8.2118	—	2.97555	6.74115	4.92265	—	5.30255
HOXB		4.9301	5.5499	4.2482	3.73035	2.96855	6.9873	2.6343	3.34705	—	—	—	4.15725
HOXC	—	—	—	6.2305	3.8654	5.2819	—	4.7553	5.756	6.8889	5.19605		4.9671
HOXD		—	4.64845	5.12935	—	—	—	6.58815	6.9539	7.74205	6.9125	2.7059	6.7124
e. LAML - Leukemia
	1	2	3	4	5	6	7	8	9	10	11	12	13
HOXA			5.5851		5.3549	7.5078	6.5946	—	5.9744	5.1758	2.2358	—
HOXB					6.1533	3.3804		1.1893		—	—	—
HOXC	—	—	—				—			-1.5622
HOXD		—			—	—	—
f. LGG - Brain
	1	2	3	4	5	6	7	8	9	10	11	12	13
HOXA	2.1603			1.0663			1.7052	—			1.412	—	2.4755
HOXB							3.7132			—	—	—	0.6295
HOXC	—	—	—	3.4403			—
HOXD		—	1.9998	2.9075	—	—	—	5.0626	1.9512	1.1421
g. LIHC - Liver
	1	2	3	4	5	6	7	8	9	10	11	12	13
HOXA								—		2.8917	0.93575	—	6.7959
HOXB								0.9556	0.99865	—	—	—
HOXC	—	—	—				—		1.20475
HOXD	2.9008	—	2.714		—	—	—	2.8234	3.4702	2.1206
h. LUAD - Lung
	1	2	3	4	5	6	7	8	9	10	11	12	13
HOXA								—			1.0065	—	0.9292
HOXB									1.58175	—	—	—
HOXC	—	—	—				—				1.8157		1.0065
HOXD		—			—	—	—
i. LUSC - Lung
	1	2	3	4	5	6	7	8	9	10	11	12	13
HOXA								—		5.5075	5.1821	—	6.0963
HOXB	1.4707								4.37825	—	—	—	5.7385
HOXC	—	—	—				—	4.36895	3.82705	4.7781	5.3712	0.9478	7.2016
HOXD		—			—	—	—			5.18805	6.9557	1.6382	7.0718
j. PAAD - Pancreas
	1	2	3	4	5	6	7	8	9	10	11	12	13
HOXA	3.0641					1.5455		—		5.1409	4.3083	—	6.6301
HOXB	0.6231							3.3582	7.4009	—	—	—	4.2982
HOXC	—	—	—		4.4734		—	3.9001	4.0646	3.1631	5.3657		0.7113
HOXD		—			—	—	—			1.9179
k. PCPG - Adrenal Gland
	1	2	3	4	5	6	7	8	9	10	11	12	13
HOXA								—				—	-2.2144
HOXB										—	—	—
HOXC	—	—	—				—			4.95585	1.1075
HOXD	3.77135	—			—	—	—
l. PRAD - Prostate
	1	2	3	4	5	6	7	8	9	10	11	12	13
HOXA								—				—
HOXB										—	—	—
HOXC	—	—	—		2.35575		—	-1.81285
HOXD		—			—	—	—
m. STAD - Stomach
	1	2	3	4	5	6	7	8	9	10	11	12	13
HOXA								—		7.1381	7.1223	—	9.3562
HOXB	1.1625								7.5391	—	—	—	8.2408
HOXC	—	—	—			4.3722	—	4.4067	6.6241	7.48993	7.4086	2.1446	3.3901
HOXD		—			—	—	—
n. THCA - Thyroid
	1	2	3	4	5	6	7	8	9	10	11	12	13
HOXA						-2.0769		—	-1.81955		1.32085	—	1.2739
HOXB										—	—	—
HOXC	—	—	—		-2.016		—	-1.9894
HOXD		—		-2.80085	—	—	—
Table S2. Every sub-table shows the HOX genes within each cluster that change expression between healthy and tumor tissue in a specific cancer type. Every line represents a HOX cluster (A, B, C or D). Every cell in the table represents a specific HOX gene (1-13) in one of the clusters. HOX genes that do not exist in the specific cluster are marked by a dash, blank cells represent HOX genes that d…
