# Supplementary material for: Quantitative Analysis of Differential Expression of HOX Genes in Multiple Cancers
Source: Cancers (Basel). 2020 Jun 14;12(6):1572. doi: 10.3390/cancers12061572 (PMC7352544; doi:10.3390/cancers12061572)
Supplement: Supplementary file 1 [file cancers-12-01572-s001.zip › Supplementary Table S5.xlsx]

## Sheet: Table S5
Table S5: HOX gene pairs demonstrating more significant KM correlation between gene expression and patient’s survival compared to the KM of single gene, by cancer type
Cancer type/ Gene name	HOXA4	HOXA7	HOXB13	HOXB7	HOXB9	HOXC10	HOXC13	HOXC4	HOXC8	HOXD10	HOXD3	HOXD4	HOXD8
GBM:
HOXB2					2.97495e-06		5.52262e-05
HOXB9						3.77283e-05			7.62576e-06
LGG:
HOXA1	5.86449e-11	7.00157e-13								8.50836e-17		4.37189e-13
HOXA11												2.99336e-08
HOXA13				3.53028e-05						1.70139e-11	2.19268e-07	9.76879e-10	1.74005e-05
HOXA4		1.10846e-10								4.26938e-13	1.66277e-08	3.6939e-11
HOXA7			4.28429e-10					3.31394e-12		1.04633e-14		2.42559e-12
HOXC4										1.42441e-13
HOXD10												2.19347e-10
Table S5: The first column of the table lists below every cancer type, the first gene member of pairs demostraing more significant KM correlation between gene expression and patient’s survival compared to the KM of single gene. The p-value of the KM analysis of the pair is indicated below the column representing the name of the second gene member of the pair.
