# Supplementary material for: Quantitative Analysis of Differential Expression of HOX Genes in Multiple Cancers
Source: Cancers (Basel). 2020 Jun 14;12(6):1572. doi: 10.3390/cancers12061572 (PMC7352544; doi:10.3390/cancers12061572)
Supplement: Supplementary file 1 [file cancers-12-01572-s001.zip › Supplementary Table S6.xlsx]

## Sheet: Table S6
Table S6: Differentially expressed house keeping genes by cancer type
Cancer Type	Number of differentially expressed House Keeping genes	Names of differentailly expressed House Keeping genes
BRCA	6	PAPD7 PIGY TARDBP TGIF2-C20orf24 TIMM10B TRIM39-RPP21
ECSA	6	MRPS17 PAPD7 PIGY RSC1A1 TARDBP TGIF2-C20orf24
PAAD	5	LUZP6 NACA2 PIGY TGIF2-C20orf24 TMBIM4
LUSC	8	CSNK1A1L PAPD7 PIGY RSC1A1 TGIF2-C20orf24 TIMM10B TMBIM4 TRIM39-RPP21
THCA	7	CSNK1A1L NACA2 NDUFC2-KCTD14 PIGY TIMM10B TMBIM4 TRIM39-RPP21
LIHC	8	BIVM-ERCC5 CHURC1-FNTB MRPS17 MSMP NACA2 PIGY TIMM10B TMBIM4
GBM	7	MSMP PAGR1 PIGY PPAN-P2RY11 RSC1A1 TGIF2-C20orf24 TMED7-TICAM2
LGG	10	ANP32C NACA2 NDUFC2-KCTD14 PAGR1 PAPD7 PIGY TGIF2-C20orf24 TIMM10B TMBIM4 TRIM39-RPP21
LAML	7	BIVM-ERCC5 CSNK1A1L MRPS17 NEDD8-MDP1 PAPD7 TGIF2-C20orf24 TIMM10B
PCPG	3	MSMP NACA2 TMBIM4
STAD	6	NDUFC2-KCTD14 PAPD7 PIGY RSC1A1 TARDBP TGIF2-C20orf24
PRAD	7	BIVM-ERCC5 CSNK1A1L NACA2 PIGY TGIF2-C20orf24 TIMM10B TMBIM4
LUAD	5	CSNK1A1L NACA2 PIGY TIMM10B TMBIM4
COAD	7	NACA2 PAPD7 PIGY PPAN-P2RY11 TARDBP TGIF2-C20orf24 TIMM10B
The column 'Names of differentailly expressed House Keeping genes' lists for every cancer type the housekeeping genes that are differntially expressed between tumor and healthy tissue.
