# Supplementary material for: Quantitative Analysis of Differential Expression of HOX Genes in Multiple Cancers
Source: Cancers (Basel). 2020 Jun 14;12(6):1572. doi: 10.3390/cancers12061572 (PMC7352544; doi:10.3390/cancers12061572)
Supplement: Supplementary file 1 [file cancers-12-01572-s001.zip › Supplementary Table S7.xlsx]

## Sheet: _xltb_storage_
XL Toolbox Settings
	export_preset	<?xml version="1.0" encoding="utf-16"?>_x000D_ <Preset xmlns:xsi="http://www.w3.org/2001/XMLSchema-instance" xmlns:xsd="http://www.w3.org/2001/XMLSchema">_x000D_ <Name>Tiff, 300 dpi, RGB, Transparent canvas</Name>_x000D_ <Dpi>300</Dpi>_x000D_ <FileType>Tiff</FileType>_x000D_ <ColorSpace>Rgb</ColorSpace>_x000D_ <Transparency>TransparentCanvas</Transparency>_x000D_ <UseColorProfile>false</UseColorP…
	export_path	C:\Users\orita\Documents\BIU\HoxCancer\TF\Figures\GBM-HOX_Genes_expTnH.tif

## Sheet: Table S7
Table S7: Transcription Factor expression in brain healthy tissue and GBM tumor tissue
Gene	Health_median	Tumor_median	pval	is_syg	exp_change	GT2	DBD	TF Group
TFAP2A	4.3548	6.9672	4.61647e-32	YES	1.59989	NO	AP-2	Other
TFAP2B	1.3051	3.03495	1.24144e-06	YES	2.32545	GT-2	AP-2	Other
TFAP2C	4.3575	3.38105	9.68259e-06	YES	0.775915	NO	AP-2	Other
TFAP2D	0	0	0.00620488	NO	0	NO	AP-2	Other
TFAP2E	8.4339	5.6971	1.02761e-87	YES	0.6755	NO	AP-2	Other
ARID3A	7.5725	7.8568	0.0172612	NO	1.03754	NO	ARID/BRIGHT	Other
ARID3B	7.9434	7.6053	1.72556e-12	YES	0.957436	NO	ARID/BRIGHT	Other
ARID3C	3.0061	1.99865	1.61045e-15	YES	0.664865	NO	ARID/BRIGHT	Other
ARID5A	9.2769	10.4356	6.30129e-36	YES	1.12491	NO	ARID/BRIGHT	Other
ARID5B	9.8403	10.5997	4.81348e-30	YES	1.07717	NO	ARID/BRIGHT	Other
KDM5B	10.2695	10.812	3.72236e-24	YES	1.05283	NO	ARID/BRIGHT	Other
ARID2	9.2256	9.7693	1.00204e-19	YES	1.05893	NO	ARID/BRIGHT; RFX	Other
AHCTF1	10.5805	10.5972	0.15354	NO	1.00158	NO	AT hook	Other
AHDC1	11.1027	10.8798	7.84502e-06	YES	0.979928	NO	AT hook	Other
AKNA	9.8119	9.8819	0.072302	NO	1.00713	NO	AT hook	Other
ASH1L	11.8316	11.1382	4.7329e-52	YES	0.941398	NO	AT hook	Other
CBX2	5.7506	8.5562	6.7026e-88	YES	1.48788	NO	AT hook	Other
DNTTIP1	9.0947	10.3495	3.75169e-94	YES	1.13797	NO	AT hook	Other
DOT1L	10.3239	10.6902	0.00280424	NO	1.03548	NO	AT hook	Other
GLYR1	11.9697	11.7813	4.47538e-13	YES	0.984264	NO	AT hook	Other
HMGA1	10.8747	11.7432	2.72638e-42	YES	1.07986	NO	AT hook	Other
HMGA2	1.7832	4.80215	8.79568e-57	YES	2.693	GT-2	AT hook	Other
PHF20	10.5618	10.7206	0.000131965	YES	1.01504	NO	AT hook	Other
PHF21A	11.2112	10.7733	4.62854e-32	YES	0.960936	NO	AT hook	Other
PRR12	10.671	10.3986	6.37604e-11	YES	0.974473	NO	AT hook	Other
SCML4	3.287	3.7026	9.50648e-06	YES	1.12644	NO	AT hook	Other
SETBP1	9.1287	9.5328	0.000477493	YES	1.04427	NO	AT hook	Other
SRCAP	10.994	10.8868	0.00219028	NO	0.990249	NO	AT hook	Other
C11orf95	10.6088	9.96395	4.55737e-20	YES	0.939216	NO	BED ZF	ZF
FAM200B	10.6732	10.1284	1.21592e-46	YES	0.948956	NO	BED ZF	ZF
SGSM2	13.1158	11.546	4.21204e-67	YES	0.880316	NO	BED ZF	ZF
ZBED1	10.6116	11.5064	5.6739e-67	YES	1.08433	NO	BED ZF	ZF
ZBED2	0	0	6.35088e-05	YES	0	NO	BED ZF	ZF
ZBED3	9.2106	10.1418	2.17436e-38	YES	1.10111	NO	BED ZF	ZF
ZBED4	9.0359	9.48405	9.69255e-14	YES	1.0496	NO	BED ZF	ZF
ZBED5	10.155	10.5569	7.7105e-22	YES	1.03958	NO	BED ZF	ZF
ZBED6	6.6569	6.12785	4.26546e-06	YES	0.920526	NO	BED ZF	ZF
ZBED9	6.333	6.3222	0.145279	NO	0.998295	NO	BED ZF	ZF
AHR	8.0816	10.2947	6.08017e-65	YES	1.27384	NO	bHLH	HLH
AHRR	6.5062	6.28755	0.00844193	NO	0.966394	NO	bHLH	HLH
ARNT	10.1368	10.3161	0.00104812	YES	1.01769	NO	bHLH	HLH
ARNT2	13.7117	12.7341	2.09866e-27	YES	0.928707	NO	bHLH	HLH
ARNTL	9.7948	10.1221	8.82565e-08	YES	1.03342	NO	bHLH	HLH
ARNTL2	8.0294	8.9005	4.07909e-28	YES	1.10849	NO	bHLH	HLH
ASCL1	8.9345	10.3004	1.90154e-30	YES	1.15288	NO	bHLH	HLH
ASCL2	3.8263	4.94725	5.43348e-30	YES	1.29296	NO	bHLH	HLH
ASCL3	0	0	0.0168076	NO	0	NO	bHLH	HLH
ASCL4	0	0	0.00054962	YES	0	NO	bHLH	HLH
ASCL5	4.3035	2.6221	1.08439e-36	YES	0.609295	NO	bHLH	HLH
ATOH1	0	0	0.255648	NO	0	NO	bHLH	HLH
ATOH7	5.9342	3.03595	1.92773e-61	YES	0.511602	NO	bHLH	HLH
ATOH8	8.5141	8.7502	0.0194637	NO	1.02773	NO	bHLH	HLH
BHLHA15	2.6512	1.7886	9.55735e-11	YES	0.674638	NO	bHLH	HLH
BHLHA9	1.8416	0	7.99632e-34	YES	0	GT-2	bHLH	HLH
BHLHE22	8.0846	3.25885	1.6977e-75	YES	0.403094	GT-2	bHLH	HLH
BHLHE23	0	0	0.788058	NO	0	NO	bHLH	HLH
BHLHE40	11.7295	11.5417	0.154972	NO	0.983985	NO	bHLH	HLH
BHLHE41	11.4377	11.3649	0.0920371	NO	0.993631	NO	bHLH	HLH
CCDC169-SOHLH2	0	2.42705	5.04077e-14	YES	2.42705	GT-0	bHLH	HLH
CLOCK	10.2218	9.83365	1.85059e-25	YES	0.962027	NO	bHLH	HLH
EPAS1	12.5762	12.6878	0.0297881	NO	1.00887	NO	bHLH	HLH
FERD3L	0	0	0.931862	NO	0	NO	bHLH	HLH
FIGLA	0	0	2.63585e-07	YES	0	NO	bHLH	HLH
HAND1	0	0	0.324629	NO	0	NO	bHLH	HLH
HAND2	2.1777	5.51855	2.71637e-37	YES	2.53412	GT-2	bHLH	HLH
HELT	0	0	0.464907	NO	0	NO	bHLH	HLH
HES1	9.0821	9.904	1.38735e-18	YES	1.0905	NO	bHLH	HLH
HES2	0	3.0862	3.95678e-54	YES	3.0862	GT-0	bHLH	HLH
HES3	0	0	0.0779953	NO	0	NO	bHLH	HLH
HES4	8.6737	8.1241	3.42979e-05	YES	0.936636	NO	bHLH	HLH
HES5	6.7795	6.2147	0.000112441	YES	0.91669	NO	bHLH	HLH
HES6	9.9649	11.4616	3.3065e-40	YES	1.1502	NO	bHLH	HLH
HES7	4.8976	3.4856	9.13285e-34	YES	0.711696	NO	bHLH	HLH
HEY1	10.4044	12.0756	5.49474e-76	YES	1.16062	NO	bHLH	HLH
HEY2	8.4736	8.6999	0.00157961	NO	1.02671	NO	bHLH	HLH
HEYL	8.6557	9.25515	1.49312e-11	YES	1.06925	NO	bHLH	HLH
HIF1A	11.3807	13.1128	1.11295e-86	YES	1.15219	NO	bHLH	HLH
HIF3A	10.4145	8.507	4.23371e-35	YES	0.816842	NO	bHLH	HLH
LYL1	6.7611	7.84665	3.97738e-30	YES	1.16056	NO	bHLH	HLH
MAX	11.1961	10.9842	3.77173e-22	YES	0.981074	NO	bHLH	HLH
MESP1	7.9871	7.06415	8.43922e-31	YES	0.884445	NO	bHLH	HLH
MESP2	4.6072	2.0899	8.36993e-61	YES	0.453616	GT-2	bHLH	HLH
MITF	8.0353	8.30925	3.36473e-06	YES	1.03409	NO	bHLH	HLH
MLX	10.0913	10.9109	5.20536e-86	YES	1.08122	NO	bHLH	HLH
MLXIP	11.0012	10.8567	2.58182e-06	YES	0.986865	NO	bHLH	HLH
MLXIPL	10.3171	7.8287	4.30057e-73	YES	0.758808	NO	bHLH	HLH
MNT	10.3586	9.84525	8.3533e-31	YES	0.950442	NO	bHLH	HLH
MSC	5.1644	6.01705	1.22027e-06	YES	1.1651	NO	bHLH	HLH
MSGN1	0	0	0.663564	NO	0	NO	bHLH	HLH
MXD1	9.5619	9.31775	2.31848e-09	YES	0.974466	NO	bHLH	HLH
MXD3	7.5308	8.80365	1.30343e-49	YES	1.16902	NO	bHLH	HLH
MXD4	12.0957	11.7349	7.58795e-22	YES	0.970171	NO	bHLH	HLH
MXI1	11.999	10.8187	6.15305e-79	YES	0.901633	NO	bHLH	HLH
MYC	6.8481	10.3852	2.2765e-92	YES	1.51652	NO	bHLH	HLH
MYCL	6.2606	7.86285	1.20171e-56	YES	1.25593	NO	bHLH	HLH
MYCN	6.9988	8.09905	2.26955e-23	YES	1.15721	NO	bHLH	HLH
MYF5	0	0	0.975595	NO	0	NO	bHLH	HLH
MYF6	2.0022	0.2741	2.47028e-30	YES	0.136899	GT-2	bHLH	HLH
MYOD1	0	0	0.000333735	YES	0	NO	bHLH	HLH
MYOG	2.6859	2.27705	0.000215545	YES	0.847779	NO	bHLH	HLH
NCOA1	11.9781	11.5651	1.33658e-24	YES	0.96552	NO	bHLH	HLH
NCOA2	10.6474	10.1447	1.29361e-36	YES	0.952787	NO	bHLH	HLH
NCOA3	9.6438	10.0793	2.78709e-16	YES	1.04516	NO	bHLH	HLH
NEUROD1	6.7824	6.54175	0.24647	NO	0.964518	NO	bHLH	HLH
NEUROD2	10.2437	5.6387	5.52809e-22	YES	0.550455	NO	bHLH	HLH
NEUROD4	0	1.64875	2.12685e-19	YES	1.64875	GT-0	bHLH	HLH
NEUROD6	7.0219	2.3536	2.57353e-34	YES	0.33518	GT-2	bHLH	HLH
NEUROG1	0	0	0.00485116	NO	0	NO	bHLH	HLH
NEUROG2	4.8683	1.72915	5.63986e-36	YES	0.355186	GT-2	bHLH	HLH
NEUROG3	0	1.04665	0.0308136	NO	1.04665	GT-0	bHLH	HLH
NHLH1	5.9887	5.22225	0.000868829	YES	0.872017	NO	bHLH	HLH
NHLH2	7.1972	4.01385	2.05319e-55	YES	0.557696	NO	bHLH	HLH
NPAS1	6.5851	6.07085	7.18688e-06	YES	0.921907	NO	bHLH	HLH
NPAS2	10.7892	9.5424	3.03865e-35	YES	0.88444	NO	bHLH	HLH
NPAS3	10.395	10.9309	1.77242e-17	YES	1.05156	NO	bHLH	HLH
NPAS4	5.1873	2.7318	4.15732e-34	YES	0.526632	NO	bHLH	HLH
OLIG1	12.6328	12.659	0.39461	NO	1.00207	NO	bHLH	HLH
OLIG2	10.7496	11.9453	8.62387e-23	YES	1.11123	NO	bHLH	HLH
OLIG3	0	0	1.13403e-07	YES	0	NO	bHLH	HLH
PTF1A	2.8912	0	2.18526e-68	YES	0	GT-2	bHLH	HLH
SCX	6.9026	5.83985	1.56859e-19	YES	0.846036	NO	bHLH	HLH
SIM1	0	0	0.011457	NO	0	NO	bHLH	HLH
SIM2	7.6287	7.88365	0.133134	NO	1.03342	NO	bHLH	HLH
SOHLH1	7.1545	2.47895	1.60521e-73	YES	0.346488	GT-2	bHLH	HLH
SOHLH2	5.2453	6.07655	5.88156e-12	YES	1.15848	NO	bHLH	HLH
SREBF1	11.9354	11.2858	1.74935e-13	YES	0.945578	NO	bHLH	HLH
SREBF2	13.2829	11.9811	4.3011e-61	YES	0.901994	NO	bHLH	HLH
TAL1	7.5794	7.6128	0.903916	NO	1.00441	NO	bHLH	HLH
TAL2	2.0176	1.8868	0.165853	NO	0.93517	NO	bHLH	HLH
TCF12	11.017	12.9422	6.59307e-91	YES	1.17475	NO	bHLH	HLH
TCF15	4.7934	2.85975	3.06594e-47	YES	0.596602	NO	bHLH	HLH
TCF21	1.348	0	5.7565e-27	YES	0	GT-2	bHLH	HLH
TCF23	1.3118	4.42715	1.48891e-57	YES	3.37487	GT-2	bHLH	HLH
TCF24	2.1429	2.6927	4.14645e-09	YES	1.25657	NO	bHLH	HLH
TCF3	10.0922	11.6319	3.64851e-82	YES	1.15257	NO	bHLH	HLH
TCF4	12.1005	12.584	4.56242e-23	YES	1.03996	NO	bHLH	HLH
TCFL5	10.38	9.12145	3.18133e-45	YES	0.878752	NO	bHLH	HLH
TFAP4	8.3587	7.94995	7.63453e-15	YES	0.951099	NO	bHLH	HLH
TFE3	11.7209	11.8577	0.00793879	NO	1.01168	NO	bHLH	HLH
TFEB	9.7565	9.8265	0.200618	NO	1.00717	NO	bHLH	HLH
TFEC	5.5217	7.97025	6.59555e-57	YES	1.44344	NO	bHLH	HLH
TWIST1	4.6909	7.3642	2.09126e-58	YES	1.56989	NO	bHLH	HLH
TWIST2	3.6489	4.05355	2.18093e-06	YES	1.1109	NO	bHLH	HLH
USF1	10.7242	11.2391	3.87845e-42	YES	1.04801	NO	bHLH	HLH
USF2	12.9935	12.3728	5.14023e-53	YES	0.952234	NO	bHLH	HLH
POGK	11.4268	11.4862	0.7498	NO	1.0052	NO	Brinker	Other
ATF1	8.1434	8.72745	1.94954e-25	YES	1.07172	NO	bZIP	bZIP
ATF2	10.9653	10.9226	0.133077	NO	0.996106	NO	bZIP	bZIP
ATF3	8.7165	10.3513	2.13376e-29	YES	1.18755	NO	bZIP	bZIP
ATF4	13.0181	13.0714	0.297518	NO	1.00409	NO	bZIP	bZIP
ATF5	9.4363	10.5395	5.39037e-61	YES	1.1169	NO	bZIP	bZIP
ATF6	10.1842	11.0437	1.97611e-78	YES	1.0844	NO	bZIP	bZIP
ATF6B	11.1834	11.4852	1.83175e-14	YES	1.02699	NO	bZIP	bZIP
ATF7	10.4015	10.7838	1.16918e-06	YES	1.03676	NO	bZIP	bZIP
BACH1	8.8337	10.2367	4.2409e-73	YES	1.15882	NO	bZIP	bZIP
BACH2	8.1242	8.0416	0.000520738	YES	0.989833	NO	bZIP	bZIP
BATF	3.226	5.3744	2.72466e-29	YES	1.66596	NO	bZIP	bZIP
BATF2	6.149	7.8932	5.18452e-58	YES	1.28366	NO	bZIP	bZIP
BATF3	7.1264	7.9789	1.42177e-18	YES	1.11963	NO	bZIP	bZIP
CEBPA	8.6058	9.8287	5.88088e-41	YES	1.1421	NO	bZIP	bZIP
CEBPB	9.523	10.0497	4.52284e-13	YES	1.05531	NO	bZIP	bZIP
CEBPD	9.829	11.1758	1.50729e-28	YES	1.13702	NO	bZIP	bZIP
CEBPE	1.487	2.39945	1.03199e-16	YES	1.61362	NO	bZIP	bZIP
CEBPG	10.5647	10.8874	1.58816e-18	YES	1.03055	NO	bZIP	bZIP
CREB1	10.0347	10.5069	4.76844e-47	YES	1.04706	NO	bZIP	bZIP
CREB3	10.9807	11.2131	6.4232e-08	YES	1.02116	NO	bZIP	bZIP
CREB3L1	7.565	8.44865	2.47071e-14	YES	1.11681	NO	bZIP	bZIP
CREB3L2	9.3591	10.5843	1.29322e-62	YES	1.1309	NO	bZIP	bZIP
CREB3L3	3.8517	0	2.30989e-71	YES	0	GT-2	bZIP	bZIP
CREB3L4	7.0074	7.83565	1.25983e-33	YES	1.1182	NO	bZIP	bZIP
CREB5	10.0074	10.6204	1.02511e-17	YES	1.06125	NO	bZIP	bZIP
CREBL2	11.3573	11.1474	7.09833e-08	YES	0.981523	NO	bZIP	bZIP
CREBZF	11.3181	10.6708	5.31335e-36	YES	0.942808	NO	bZIP	bZIP
CREM	10.0741	9.9281	0.730604	NO	0.985507	NO	bZIP	bZIP
DBP	10.7271	8.878	7.24382e-78	YES	0.827623	NO	bZIP	bZIP
DDIT3	10.064	10.4047	5.19255e-06	YES	1.03385	NO	bZIP	bZIP
FOS	11.5047	12.7736	1.2988e-17	YES	1.11029	NO	bZIP	bZIP
FOSB	8.0583	7.6925	0.844363	NO	0.954606	NO	bZIP	bZIP
FOSL1	4.6832	7.7564	2.98964e-51	YES	1.65622	NO	bZIP	bZIP
FOSL2	10.7017	11.339	5.91066e-11	YES	1.05955	NO	bZIP	bZIP
HLF	11.3098	8.28505	8.59653e-82	YES	0.732555	NO	bZIP	bZIP
JDP2	9.7935	9.41225	1.02563e-19	YES	0.961071	NO	bZIP	bZIP
JUN	12.0174	13.1143	2.0412e-33	YES	1.09128	NO	bZIP	bZIP
JUNB	11.0933	11.7824	6.58693e-13	YES	1.06212	NO	bZIP	bZIP
JUND	12.5559	11.7244	1.2256e-46	YES	0.93378	NO	bZIP	bZIP
MAF	10.1972	10.7658	1.2379e-23	YES	1.05576	NO	bZIP	bZIP
MAFA	2.4003	2.5972	0.331596	NO	1.08203	NO	bZIP	bZIP
MAFB	8.1021	10.9334	6.58894e-83	YES	1.34945	NO	bZIP	bZIP
MAFF	8.5236	9.2999	5.74963e-09	YES	1.09108	NO	bZIP	bZIP
MAFG	11.1495	10.4593	8.6419e-48	YES	0.938096	NO	bZIP	bZIP
MAFK	11.2388	9.7035	5.37859e-48	YES	0.863393	NO	bZIP	bZIP
NFE2	4.0182	4.4083	0.00033261	YES	1.09708	NO	bZIP	bZIP
NFE2L1	13.1831	12.9979	0.00182188	NO	0.985952	NO	bZIP	bZIP
NFE2L2	11.2715	12.1753	1.25686e-55	YES	1.08019	NO	bZIP	bZIP
NFE2L3	7.682	8.49565	6.89081e-13	YES	1.10592	NO	bZIP	bZIP
NFIL3	8.9687	10.2784	1.0543e-44	YES	1.14603	NO	bZIP	bZIP
NRL	6.7642	6.31055	4.76843e-17	YES	0.932934	NO	bZIP	bZIP
TEF	12.3779	9.5701	9.51901e-89	YES	0.77316	NO	bZIP	bZIP
XBP1	9.7805	11.4376	1.96046e-74	YES	1.16943	NO	bZIP	bZIP
AEBP2	9.7624	9.72965	0.200734	NO	0.996645	NO	C2H2 ZF	ZF
AKAP8	9.8286	10.0587	1.01596e-06	YES	1.02341	NO	C2H2 ZF	ZF
AKAP8L	11.7347	10.8174	2.50851e-67	YES	0.921834	NO	C2H2 ZF	ZF
ANKZF1	11.0623	9.88385	2.72196e-61	YES	0.893472	NO	C2H2 ZF	ZF
ATMIN	11.37	11.1351	5.19917e-13	YES	0.979345	NO	C2H2 ZF	ZF
BCL11A	9.3978	7.15805	6.18362e-23	YES	0.761673	NO	C2H2 ZF	ZF
BCL11B	8.6984	5.7051	2.83457e-26	YES	0.655879	NO	C2H2 ZF	ZF
BCL6	11.5909	11.6454	0.730438	NO	1.0047	NO	C2H2 ZF	ZF
BCL6B	7.1962	8.30735	4.04567e-32	YES	1.15441	NO	C2H2 ZF	ZF
BNC1	1.7037	1.6137	0.952878	NO	0.947174	NO	C2H2 ZF	ZF
BNC2	5.1601	6.7485	3.59731e-39	YES	1.30782	NO	C2H2 ZF	ZF
CASZ1	6.0975	7.2179	1.25775e-32	YES	1.18375	NO	C2H2 ZF	ZF
CCDC17	5.7357	4.0051	1.27223e-55	YES	0.698276	NO	C2H2 ZF	ZF
CHAMP1	8.9882	10.0733	3.39204e-58	YES	1.12073	NO	C2H2 ZF	ZF
CPXCR1	0	0	0.000754259	YES	0	NO	C2H2 ZF	ZF
CTCF	10.5859	10.9895	6.67539e-24	YES	1.03813	NO	C2H2 ZF	ZF
CTCFL	1.1039	1.33565	0.000380159	YES	1.20994	NO	C2H2 ZF	ZF
DPF1	9.9305	9.39835	6.46937e-10	YES	0.946413	NO	C2H2 ZF	ZF
DPF3	8.7745	9.2054	0.000617639	YES	1.04911	NO	C2H2 ZF	ZF
DZIP1	11.5955	10.4933	2.53886e-60	YES	0.90495	NO	C2H2 ZF	ZF
E4F1	10.2443	9.95095	2.89006e-18	YES	0.971365	NO	C2H2 ZF	ZF
EEA1	9.78	10.3964	3.69712e-33	YES	1.06303	NO	C2H2 ZF	ZF
EGR1	10.4199	12.8927	3.05442e-53	YES	1.23732	NO	C2H2 ZF	ZF
EGR2	6.0859	9.19015	4.84921e-66	YES	1.51007	NO	C2H2 ZF	ZF
EGR3	9.7504	8.8543	0.00281233	NO	0.908096	NO	C2H2 ZF	ZF
EGR4	7.9848	2.79685	1.47574e-73	YES	0.350272	GT-2	C2H2 ZF	ZF
FAM170A	0	0	1.07842e-08	YES	0	NO	C2H2 ZF	ZF
FEZF1	2.9056	2.90195	0.018407	NO	0.998744	NO	C2H2 ZF	ZF
FEZF2	7.8064	4.14685	1.78413e-19	YES	0.531212	NO	C2H2 ZF	ZF
FIZ1	9.9593	9.56015	2.42909e-22	YES	0.959922	NO	C2H2 ZF	ZF
GFI1	2.5134	3.9576	2.02855e-45	YES	1.5746	NO	C2H2 ZF	ZF
GFI1B	1.2665	2.034	1.26581e-17	YES	1.606	NO	C2H2 ZF	ZF
GLI1	6.142	5.3558	0.00319573	NO	0.871996	NO	C2H2 ZF	ZF
GLI2	6.9219	8.31975	1.15406e-39	YES	1.20195	NO	C2H2 ZF	ZF
GLI3	8.4169	9.44885	5.17684e-23	YES	1.1226	NO	C2H2 ZF	ZF
GLI4	9.7508	8.71705	2.37119e-63	YES	0.893983	NO	C2H2 ZF	ZF
GLIS1	6.534	4.0606	1.9197e-47	YES	0.621457	NO	C2H2 ZF	ZF
GLIS2	9.5999	10.3111	2.65417e-21	YES	1.07409	NO	C2H2 ZF	ZF
GLIS3	8.384	10.4101	3.00841e-65	YES	1.24166	NO	C2H2 ZF	ZF
GTF3A	11.3406	11.8	5.46967e-26	YES	1.04051	NO	C2H2 ZF	ZF
GZF1	10.2142	10.1478	5.73448e-05	YES	0.993504	NO	C2H2 ZF	ZF
HIC1	8.3028	7.96635	6.4873e-07	YES	0.959478	NO	C2H2 ZF	ZF
HIC2	8.9848	7.6494	1.25882e-57	YES	0.851371	NO	C2H2 ZF	ZF
HINFP	10.0269	9.68555	6.23534e-17	YES	0.965957	NO	C2H2 ZF	ZF
HIVEP1	9.2399	9.1089	9.46264e-05	YES	0.985822	NO	C2H2 ZF	ZF
HIVEP2	11.5594	10.0013	5.03831e-71	YES	0.865214	NO	C2H2 ZF	ZF
HIVEP3	9.648	9.451	0.00189108	NO	0.979581	NO	C2H2 ZF	ZF
HKR1	10.455	10.2914	6.28373e-09	YES	0.984357	NO	C2H2 ZF	ZF
IKZF1	6.313	8.6822	1.61557e-56	YES	1.37529	NO	C2H2 ZF	ZF
IKZF2	7.9575	7.784	0.000261684	YES	0.978197	NO	C2H2 ZF	ZF
IKZF3	4.2029	4.96895	5.87964e-10	YES	1.18227	NO	C2H2 ZF	ZF
IKZF4	9.2523	8.8627	3.08363e-22	YES	0.957892	NO	C2H2 ZF	ZF
IKZF5	10.1444	9.2294	2.96901e-65	YES	0.909802	NO	C2H2 ZF	ZF
INSM1	7.6973	8.5174	1.30659e-05	YES	1.10654	NO	C2H2 ZF	ZF
INSM2	5.659	2.6142	7.7695e-51	YES	0.461954	GT-2	C2H2 ZF	ZF
JAZF1	10.2167	10.4041	0.000228812	YES	1.01834	NO	C2H2 ZF	ZF
KAT7	10.8933	11.4772	3.73431e-27	YES	1.0536	NO	C2H2 ZF	ZF
KCMF1	10.9252	11.0016	0.00153894	NO	1.007	NO	C2H2 ZF	ZF
KIN	8.5976	8.00085	3.25472e-52	YES	0.930591	NO	C2H2 ZF	ZF
KLF1	2.5982	2.7702	0.00985022	NO	1.0662	NO	C2H2 ZF	ZF
KLF10	8.4282	10.5991	1.69407e-85	YES	1.25758	NO	C2H2 ZF	ZF
KLF11	7.9677	8.1299	0.371861	NO	1.02036	NO	C2H2 ZF	ZF
KLF12	9.8232	9.93235	0.0530462	NO	1.01111	NO	C2H2 ZF	ZF
KLF13	12.2866	11.3362	4.16641e-60	YES	0.922652	NO	C2H2 ZF	ZF
KLF14	0	0	0.19586	NO	0	NO	C2H2 ZF	ZF
KLF15	10.0972	9.91275	0.017505	NO	0.981733	NO	C2H2 ZF	ZF
KLF16	10.5414	9.714	1.32126e-17	YES	0.921509	NO	C2H2 ZF	ZF
KLF17	2.7484	3.9637	1.95959e-18	YES	1.44218	NO	C2H2 ZF	ZF
KLF2	8.8143	8.4305	5.32793e-05	YES	0.956457	NO	C2H2 ZF	ZF
KLF3	10.3427	11.1113	7.54195e-52	YES	1.07432	NO	C2H2 ZF	ZF
KLF4	8.6681	7.80145	7.07514e-19	YES	0.900018	NO	C2H2 ZF	ZF
KLF5	6.8137	6.0999	5.16359e-07	YES	0.89524	NO	C2H2 ZF	ZF
KLF6	10.3678	11.593	9.35512e-56	YES	1.11817	NO	C2H2 ZF	ZF
KLF7	10.1503	10.2043	0.0835167	NO	1.00532	NO	C2H2 ZF	ZF
KLF8	7.6722	5.6624	5.8449e-65	YES	0.738041	NO	C2H2 ZF	ZF
KLF9	11.4679	11.3311	0.0101364	NO	0.988071	NO	C2H2 ZF	ZF
L3MBTL1	10.4742	8.03055	1.20893e-85	YES	0.766698	NO	C2H2 ZF	ZF
L3MBTL3	8.073	7.76335	0.000192489	YES	0.961644	NO	C2H2 ZF	ZF
L3MBTL4	7.8372	8.18135	2.27735e-08	YES	1.04391	NO	C2H2 ZF	ZF
MAZ	12.4117	12.8671	1.77945e-24	YES	1.03669	NO	C2H2 ZF	ZF
MECOM	8.1608	8.33235	0.0148323	NO	1.02102	NO	C2H2 ZF	ZF
MTF1	9.5113	9.3761	0.00290272	NO	0.985785	NO	C2H2 ZF	ZF
MYNN	8.9312	9.76665	3.33927e-80	YES	1.09354	NO	C2H2 ZF	ZF
MYT1	9.5572	7.7515	1.82717e-25	YES	0.811064	NO	C2H2 ZF	ZF
MYT1L	11.6432	6.5789	7.40994e-78	YES	0.565042	NO	C2H2 ZF	ZF
MZF1	10.9384	9.69805	2.51934e-62	YES	0.886606	NO	C2H2 ZF	ZF
OSR1	3.8138	6.06025	1.22375e-35	YES	1.58903	NO	C2H2 ZF	ZF
OSR2	2.0376	5.335	7.2289e-78	YES	2.61828	GT-2	C2H2 ZF	ZF
OVOL1	3.6957	1.99785	1.2632e-35	YES	0.540588	NO	C2H2 ZF	ZF
OVOL2	2.1217	0	3.96945e-27	YES	0	GT-2	C2H2 ZF	ZF
OVOL3	0	0.89785	0.000182568	YES	0.89785	GT-0	C2H2 ZF	ZF
PEG3	12.741	10.5215	1.53283e-77	YES	0.825799	NO	C2H2 ZF	ZF
PLAG1	7.101	5.9376	3.04474e-38	YES	0.836164	NO	C2H2 ZF	ZF
PLAGL1	8.4591	7.4604	2.59371e-25	YES	0.881938	NO	C2H2 ZF	ZF
PLAGL2	8.8076	9.7507	2.0281e-56	YES	1.10708	NO	C2H2 ZF	ZF
PRDM1	6.9067	8.1936	5.03769e-40	YES	1.18633	NO	C2H2 ZF	ZF
PRDM10	8.707	8.336	1.03807e-24	YES	0.957391	NO	C2H2 ZF	ZF
PRDM12	4.4295	2.19525	1.76578e-51	YES	0.495598	GT-2	C2H2 ZF	ZF
PRDM13	0	1.9582	4.62481e-28	YES	1.9582	GT-0	C2H2 ZF	ZF
PRDM14	0	0	0.370742	NO	0	NO	C2H2 ZF	ZF
PRDM15	8.5147	8.2009	3.31924e-14	YES	0.963146	NO	C2H2 ZF	ZF
PRDM16	9.1431	8.04	4.5371e-12	YES	0.879352	NO	C2H2 ZF	ZF
PRDM2	11.6173	10.3188	2.98904e-83	YES	0.888231	NO	C2H2 ZF	ZF
PRDM4	10.2228	10.0569	3.1633e-07	YES	0.983772	NO	C2H2 ZF	ZF
PRDM5	7.5111	8.18755	1.67716e-34	YES	1.09006	NO	C2H2 ZF	ZF
PRDM6	5.4039	4.62465	9.51621e-20	YES	0.855799	NO	C2H2 ZF	ZF
PRDM8	8.7289	6.861	6.89765e-34	YES	0.78601	NO	C2H2 ZF	ZF
PRDM9	0	0	0.525465	NO	0	NO	C2H2 ZF	ZF
PRMT3	9.0282	10.1755	5.37627e-79	YES	1.12709	NO	C2H2 ZF	ZF
RBAK	9.3617	9.74875	2.81243e-06	YES	1.04134	NO	C2H2 ZF	ZF
RBSN	11.2447	10.947	2.26681e-15	YES	0.973525	NO	C2H2 ZF	ZF
REPIN1	11.8644	12.2265	4.63741e-21	YES	1.03052	NO	C2H2 ZF	ZF
REST	8.4206	9.8073	5.82303e-70	YES	1.16468	NO	C2H2 ZF	ZF
RLF	9.913	9.8503	0.098993	NO	0.993675	NO	C2H2 ZF	ZF
RREB1	8.0778	9.23805	7.25159e-46	YES	1.14363	NO	C2H2 ZF	ZF
SALL1	10.1056	11.7873	5.25011e-63	YES	1.16641	NO	C2H2 ZF	ZF
SALL2	11.331	11.391	0.91578	NO	1.0053	NO	C2H2 ZF	ZF
SALL3	8.814	10.0217	3.00432e-33	YES	1.13702	NO	C2H2 ZF	ZF
SALL4	4.2064	4.98355	5.1262e-08	YES	1.18475	NO	C2H2 ZF	ZF
SCRT1	11.3901	6.37825	2.73329e-84	YES	0.559982	NO	C2H2 ZF	ZF
SCRT2	5.1825	4.4095	0.00160909	NO	0.850844	NO	C2H2 ZF	ZF
SLC2A4RG	9.8694	10.2838	7.39393e-14	YES	1.04199	NO	C2H2 ZF	ZF
SNAI1	6.2471	6.4841	0.322633	NO	1.03794	NO	C2H2 ZF	ZF
SNAI2	5.7518	8.2067	4.0335e-62	YES	1.42681	NO	C2H2 ZF	ZF
SNAI3	6.113	5.4753	5.32659e-15	YES	0.895681	NO	C2H2 ZF	ZF
SP1	10.4593	11.0322	5.31178e-18	YES	1.05478	NO	C2H2 ZF	ZF
SP2	9.6035	9.9754	9.9406e-16	YES	1.03873	NO	C2H2 ZF	ZF
SP3	10.5389	11.5018	3.1763e-84	YES	1.09137	NO	C2H2 ZF	ZF
SP4	8.6794	9.34415	1.18508e-29	YES	1.07659	NO	C2H2 ZF	ZF
SP5	4.04	5.21	1.61481e-18	YES	1.2896	NO	C2H2 ZF	ZF
SP6	3.6021	5.9806	4.30005e-48	YES	1.66031	NO	C2H2 ZF	ZF
SP7	3.8503	1.8906	2.94207e-54	YES	0.491027	GT-2	C2H2 ZF	ZF
SP8	1.8872	3.9784	5.02772e-18	YES	2.1081	GT-2	C2H2 ZF	ZF
SP9	6.6115	4.63365	1.43864e-07	YES	0.700847	NO	C2H2 ZF	ZF
ST18	10.7743	7.148	8.3525e-74	YES	0.663431	NO	C2H2 ZF	ZF
TRAFD1	9.7363	10.9429	1.0161e-76	YES	1.12393	NO	C2H2 ZF	ZF
TSHZ1	10.6072	10.083	7.72699e-22	YES	0.950576	NO	C2H2 ZF	ZF
TSHZ2	7.6997	7.9999	0.00685184	NO	1.03899	NO	C2H2 ZF	ZF
TSHZ3	8.1113	9.35275	3.60776e-39	YES	1.15305	NO	C2H2 ZF	ZF
VEZF1	10.5108	11.5802	9.57288e-74	YES	1.10175	NO	C2H2 ZF	ZF
WIZ	11.3529	11.2347	0.0433328	NO	0.989589	NO	C2H2 ZF	ZF
WT1	2.0582	2.29635	0.0884828	NO	1.11571	NO	C2H2 ZF	ZF
YY1	11.7457	11.741	0.0701459	NO	0.9996	NO	C2H2 ZF	ZF
YY2	5.367	6.6242	4.70624e-62	YES	1.23425	NO	C2H2 ZF	ZF
ZBTB1	9.8499	9.96485	0.0422274	NO	1.01167	NO	C2H2 ZF	ZF
ZBTB10	9.6731	10.0097	1.68642e-08	YES	1.0348	NO	C2H2 ZF	ZF
ZBTB11	10.1048	9.71335	8.07898e-29	YES	0.961261	NO	C2H2 ZF	ZF
ZBTB12	7.5022	8.272	1.25903e-26	YES	1.10261	NO	C2H2 ZF	ZF
ZBTB14	9.1832	9.2514	0.0360647	NO	1.00743	NO	C2H2 ZF	ZF
ZBTB16	8.6423	7.90345	9.85707e-18	YES	0.914508	NO	C2H2 ZF	ZF
ZBTB17	10.3157	9.92625	2.03482e-25	YES	0.962247	NO	C2H2 ZF	ZF
ZBTB18	12.0116	10.6241	2.42574e-49	YES	0.884483	NO	C2H2 ZF	ZF
ZBTB2	8.3738	9.02185	7.21196e-47	YES	1.07739	NO	C2H2 ZF	ZF
ZBTB20	5.9485	5.6226	0.00329612	NO	0.945213	NO	C2H2 ZF	ZF
ZBTB21	9.0988	9.74925	1.04801e-34	YES	1.07149	NO	C2H2 ZF	ZF
ZBTB22	9.6207	10.1958	2.55567e-44	YES	1.05978	NO	C2H2 ZF	ZF
ZBTB25	9.6275	8.99375	4.30005e-48	YES	0.934173	NO	C2H2 ZF	ZF
ZBTB26	8.6786	8.90005	0.000126876	YES	1.02552	NO	C2H2 ZF	ZF
ZBTB3	6.9817	7.45675	8.00791e-33	YES	1.06804	NO	C2H2 ZF	ZF
ZBTB32	3.1003	2.0996	1.28157e-21	YES	0.677225	NO	C2H2 ZF	ZF
ZBTB33	9.6505	10.5493	1.18368e-63	YES	1.09314	NO	C2H2 ZF	ZF
ZBTB34	9.0974	8.6561	1.12038e-28	YES	0.951492	NO	C2H2 ZF	ZF
ZBTB37	9.7515	8.8455	1.52383e-50	YES	0.907091	NO	C2H2 ZF	ZF
ZBTB38	11.0824	10.9936	7.96108e-05	YES	0.991987	NO	C2H2 ZF	ZF
ZBTB39	7.9461	8.7164	3.09486e-44	YES	1.09694	NO	C2H2 ZF	ZF
ZBTB4	12.6515	11.736	6.10614e-81	YES	0.927641	NO	C2H2 ZF	ZF
ZBTB40	10.1379	10.0461	9.69246e-06	YES	0.990945	NO	C2H2 ZF	ZF
ZBTB41	9.9918	9.67975	8.91369e-19	YES	0.968769	NO	C2H2 ZF	ZF
ZBTB42	5.5469	8.18285	3.73233e-92	YES	1.47521	NO	C2H2 ZF	ZF
ZBTB43	9.6371	9.17135	1.68704e-29	YES	0.951671	NO	C2H2 ZF	ZF
ZBTB44	10.8275	10.0987	9.7323e-66	YES	0.93269	NO	C2H2 ZF	ZF
ZBTB45	9.2034	9.2612	0.0697211	NO	1.00628	NO	C2H2 ZF	ZF
ZBTB46	9.4338	8.6694	9.53246e-40	YES	0.918972	NO	C2H2 ZF	ZF
ZBTB47	11.7546	10.53	1.30352e-55	YES	0.895824	NO	C2H2 ZF	ZF
ZBTB48	9.5007	9.35295	7.42419e-07	YES	0.984449	NO	C2H2 ZF	ZF
ZBTB49	7.4291	7.56025	0.00623608	NO	1.01765	NO	C2H2 ZF	ZF
ZBTB5	8.9466	9.6951	1.35869e-40	YES	1.08366	NO	C2H2 ZF	ZF
ZBTB6	8.3852	9.26435	7.64305e-71	YES	1.10485	NO	C2H2 ZF	ZF
ZBTB7A	11.7102	9.8025	2.76815e-87	YES	0.837091	NO	C2H2 ZF	ZF
ZBTB7B	9.8189	9.6588	0.0266065	NO	0.983695	NO	C2H2 ZF	ZF
ZBTB7C	7.6307	8.0651	2.3588e-07	YES	1.05693	NO	C2H2 ZF	ZF
ZBTB8A	7.7922	8.4403	1.51994e-26	YES	1.08317	NO	C2H2 ZF	ZF
ZBTB8B	7.0012	6.9372	0.066333	NO	0.990859	NO	C2H2 ZF	ZF
ZBTB9	7.5729	9.02315	1.73638e-94	YES	1.19151	NO	C2H2 ZF	ZF
ZFAT	7.8472	8.2957	3.22547e-34	YES	1.05715	NO	C2H2 ZF	ZF
ZFP1	9.3596	9.49305	0.000125127	YES	1.01426	NO	C2H2 ZF	ZF
ZFP14	9.232	8.82155	4.65124e-22	YES	0.955541	NO	C2H2 ZF	ZF
ZFP2	7.7373	7.0774	3.3901e-40	YES	0.914712	NO	C2H2 ZF	ZF
ZFP28	9.537	8.90525	8.52504e-51	YES	0.933758	NO	C2H2 ZF	ZF
ZFP3	8.8244	9.4686	7.77766e-20	YES	1.073	NO	C2H2 ZF	ZF
ZFP30	8.4619	9.4139	8.0822e-46	YES	1.1125	NO	C2H2 ZF	ZF
ZFP37	7.7447	8.4449	2.05198e-23	YES	1.09041	NO	C2H2 ZF	ZF
ZFP41	9.4292	9.0969	2.29305e-15	YES	0.964758	NO	C2H2 ZF	ZF
ZFP42	0	0	0.299615	NO	0	NO	C2H2 ZF	ZF
ZFP57	6.4494	3.0625	1.70234e-53	YES	0.47485	GT-2	C2H2 ZF	ZF
ZFP62	9.5457	9.2593	9.83444e-17	YES	0.969997	NO	C2H2 ZF	ZF
ZFP64	8.4542	9.3309	1.15597e-74	YES	1.1037	NO	C2H2 ZF	ZF
ZFP69	7.4531	7.5105	0.77842	NO	1.0077	NO	C2H2 ZF	ZF
ZFP69B	6.2071	6.10965	0.209906	NO	0.9843	NO	C2H2 ZF	ZF
ZFP82	8.0675	8.3688	1.48839e-09	YES	1.03735	NO	C2H2 ZF	ZF
ZFP90	10.4908	10.4554	0.0866464	NO	0.99663	NO	C2H2 ZF	ZF
ZFP91	11.6417	11.5974	0.0370518	NO	0.996195	NO	C2H2 ZF	ZF
ZFP92	8.3864	6.57205	2.73099e-77	YES	0.783656	NO	C2H2 ZF	ZF
ZFPM1	8.2614	7.79615	8.69568e-18	YES	0.943684	NO	C2H2 ZF	ZF
ZFPM2	8.6636	7.9741	8.91022e-13	YES	0.920414	NO	C2H2 ZF	ZF
ZFX	9.7377	10.1227	5.24091e-19	YES	1.03954	NO	C2H2 ZF	ZF
ZFY	8.0723	8.5649	1.15432e-06	YES	1.06102	NO	C2H2 ZF	ZF
ZIC1	10.0746	10.5981	1.07463e-05	YES	1.05196	NO	C2H2 ZF	ZF
ZIC2	8.7572	8.41055	6.5913e-07	YES	0.960415	NO	C2H2 ZF	ZF
ZIC3	6.526	5.1658	2.86676e-46	YES	0.791572	NO	C2H2 ZF	ZF
ZIC4	8.4055	7.41845	1.0744e-28	YES	0.882571	NO	C2H2 ZF	ZF
ZIC5	7.2747	6.97285	9.23861e-06	YES	0.958507	NO	C2H2 ZF	ZF
ZIK1	7.6036	9.1719	2.58453e-68	YES	1.20626	NO	C2H2 ZF	ZF
ZIM2	5.5578	3.9636	1.64352e-40	YES	0.71316	NO	C2H2 ZF	ZF
ZIM3	0	0	0.396507	NO	0	NO	C2H2 ZF	ZF
ZKSCAN1	11.6587	11.5589	0.000458948	YES	0.99144	NO	C2H2 ZF	ZF
ZKSCAN2	8.3847	8.73765	2.07272e-15	YES	1.04209	NO	C2H2 ZF	ZF
ZKSCAN3	7.1134	7.6653	2.25787e-42	YES	1.07759	NO	C2H2 ZF	ZF
ZKSCAN4	6.9223	7.95815	4.472e-83	YES	1.14964	NO	C2H2 ZF	ZF
ZKSCAN5	9.2663	10.1793	4.20237e-72	YES	1.09853	NO	C2H2 ZF	ZF
ZKSCAN7	7.1043	7.85125	2.83107e-28	YES	1.10514	NO	C2H2 ZF	ZF
ZKSCAN8	10.055	10.4482	1.04057e-09	YES	1.0391	NO	C2H2 ZF	ZF
ZMAT1	10.6575	9.3568	6.83507e-48	YES	0.877954	NO	C2H2 ZF	ZF
ZMAT4	8.0759	5.55055	5.50821e-26	YES	0.687298	NO	C2H2 ZF	ZF
ZNF10	8.8412	8.7418	0.00364028	NO	0.988757	NO	C2H2 ZF	ZF
ZNF100	7.705	8.926	1.63979e-53	YES	1.15847	NO	C2H2 ZF	ZF
ZNF101	7.8336	8.33415	1.12144e-46	YES	1.0639	NO	C2H2 ZF	ZF
ZNF107	7.6638	9.2611	1.91784e-84	YES	1.20842	NO	C2H2 ZF	ZF
ZNF112	7.8353	8.2005	1.22434e-06	YES	1.04661	NO	C2H2 ZF	ZF
ZNF114	5.0772	6.77965	4.5275e-48	YES	1.33531	NO	C2H2 ZF	ZF
ZNF117	9.5625	9.81195	8.30201e-10	YES	1.02609	NO	C2H2 ZF	ZF
ZNF12	9.6043	10.4301	6.07358e-45	YES	1.08598	NO	C2H2 ZF	ZF
ZNF121	9.2776	9.94915	1.08096e-41	YES	1.07238	NO	C2H2 ZF	ZF
ZNF124	6.0653	7.2003	3.09565e-62	YES	1.18713	NO	C2H2 ZF	ZF
ZNF131	9.4875	9.9867	2.44072e-26	YES	1.05262	NO	C2H2 ZF	ZF
ZNF132	7.7821	8.17165	1.62043e-11	YES	1.05006	NO	C2H2 ZF	ZF
ZNF133	9.6927	9.2558	1.41912e-25	YES	0.954925	NO	C2H2 ZF	ZF
ZNF134	9.2095	9.80825	1.71215e-27	YES	1.06501	NO	C2H2 ZF	ZF
ZNF135	8.7304	7.85795	3.80306e-26	YES	0.900068	NO	C2H2 ZF	ZF
ZNF136	8.0243	9.0071	3.7497e-69	YES	1.12248	NO	C2H2 ZF	ZF
ZNF138	8.2939	8.9284	6.92514e-35	YES	1.0765	NO	C2H2 ZF	ZF
ZNF14	7.8951	8.43775	5.74199e-29	YES	1.06873	NO	C2H2 ZF	ZF
ZNF140	8.987	9.68885	1.95935e-55	YES	1.0781	NO	C2H2 ZF	ZF
ZNF141	8.4202	7.4178	4.34415e-64	YES	0.880953	NO	C2H2 ZF	ZF
ZNF142	10.1023	9.6693	1.25476e-25	YES	0.957138	NO	C2H2 ZF	ZF
ZNF143	8.7619	9.06555	1.5422e-18	YES	1.03466	NO	C2H2 ZF	ZF
ZNF146	10.9681	11.1476	0.000208369	YES	1.01637	NO	C2H2 ZF	ZF
ZNF148	10.1797	10.6983	1.0377e-47	YES	1.05095	NO	C2H2 ZF	ZF
ZNF154	9.1777	8.29995	1.89727e-36	YES	0.904361	NO	C2H2 ZF	ZF
ZNF155	7.6251	8.3549	3.05269e-33	YES	1.09571	NO	C2H2 ZF	ZF
ZNF157	4.3347	4.4452	0.6288	NO	1.02549	NO	C2H2 ZF	ZF
ZNF16	7.8252	8.33875	5.26925e-52	YES	1.06563	NO	C2H2 ZF	ZF
ZNF160	9.9966	9.95815	0.036674	NO	0.996154	NO	C2H2 ZF	ZF
ZNF165	5.234	5.21495	0.964277	NO	0.99636	NO	C2H2 ZF	ZF
ZNF169	8.1454	6.68255	1.92917e-75	YES	0.820408	NO	C2H2 ZF	ZF
ZNF17	7.808	7.95395	0.00143788	NO	1.01869	NO	C2H2 ZF	ZF
ZNF174	8.495	8.8945	1.99226e-36	YES	1.04703	NO	C2H2 ZF	ZF
ZNF175	9.144	8.84115	1.97302e-18	YES	0.96688	NO	C2H2 ZF	ZF
ZNF177	8.3597	8.39385	0.408692	NO	1.00409	NO	C2H2 ZF	ZF
ZNF18	8.45	8.5553	1.38287e-05	YES	1.01246	NO	C2H2 ZF	ZF
ZNF180	7.7378	8.45705	1.05295e-36	YES	1.09295	NO	C2H2 ZF	ZF
ZNF181	9.3822	9.6408	9.27355e-07	YES	1.02756	NO	C2H2 ZF	ZF
ZNF182	8.616	7.96275	7.08883e-52	YES	0.924182	NO	C2H2 ZF	ZF
ZNF184	7.9823	8.90445	9.15739e-34	YES	1.11552	NO	C2H2 ZF	ZF
ZNF189	9.9933	9.7954	3.46311e-10	YES	0.980197	NO	C2H2 ZF	ZF
ZNF19	6.8506	7.2149	6.10456e-09	YES	1.05318	NO	C2H2 ZF	ZF
ZNF195	9.727	9.5231	6.66629e-09	YES	0.979038	NO	C2H2 ZF	ZF
ZNF197	9.2263	9.3766	0.0246851	NO	1.01629	NO	C2H2 ZF	ZF
ZNF2	7.4011	8.0854	2.57962e-76	YES	1.09246	NO	C2H2 ZF	ZF
ZNF20	5.6596	6.28355	1.38699e-20	YES	1.11025	NO	C2H2 ZF	ZF
ZNF200	7.8141	8.7465	5.4952e-66	YES	1.11932	NO	C2H2 ZF	ZF
ZNF202	8.6195	8.68985	0.684782	NO	1.00816	NO	C2H2 ZF	ZF
ZNF205	9.1076	9.0495	0.00244986	NO	0.993621	NO	C2H2 ZF	ZF
ZNF207	11.8175	12.5033	1.22166e-40	YES	1.05803	NO	C2H2 ZF	ZF
ZNF208	5.9487	2.23155	1.68424e-67	YES	0.375132	GT-2	C2H2 ZF	ZF
ZNF211	9.3758	9.18345	6.43657e-06	YES	0.979484	NO	C2H2 ZF	ZF
ZNF212	8.5969	9.3856	5.51498e-59	YES	1.09174	NO	C2H2 ZF	ZF
ZNF213	10.0582	9.9049	5.51344e-05	YES	0.984759	NO	C2H2 ZF	ZF
ZNF214	6.3071	6.4298	0.116038	NO	1.01945	NO	C2H2 ZF	ZF
ZNF215	4.5477	3.47105	3.90156e-20	YES	0.763254	NO	C2H2 ZF	ZF
ZNF217	7.894	9.82235	8.92159e-73	YES	1.24428	NO	C2H2 ZF	ZF
ZNF219	10.7168	10.2756	1.78952e-12	YES	0.958831	NO	C2H2 ZF	ZF
ZNF22	9.6072	10.4502	3.70894e-72	YES	1.08774	NO	C2H2 ZF	ZF
ZNF221	5.1559	5.03445	0.0559627	NO	0.976444	NO	C2H2 ZF	ZF
ZNF222	7.1766	7.5863	5.1874e-17	YES	1.05709	NO	C2H2 ZF	ZF
ZNF223	7.6703	7.8594	9.35592e-09	YES	1.02465	NO	C2H2 ZF	ZF
ZNF224	9.9976	9.3793	6.18104e-47	YES	0.938155	NO	C2H2 ZF	ZF
ZNF225	7.7153	8.151	1.57147e-22	YES	1.05647	NO	C2H2 ZF	ZF
ZNF226	9.6301	9.6091	0.616742	NO	0.997819	NO	C2H2 ZF	ZF
ZNF227	9.0432	9.66435	1.26143e-36	YES	1.06869	NO	C2H2 ZF	ZF
ZNF229	7.8834	8.49725	6.17006e-12	YES	1.07787	NO	C2H2 ZF	ZF
ZNF23	9.8183	9.0107	2.50085e-75	YES	0.917745	NO	C2H2 ZF	ZF
ZNF230	7.1428	7.87845	1.80218e-34	YES	1.10299	NO	C2H2 ZF	ZF
ZNF232	7.7533	8.6128	9.48519e-48	YES	1.11086	NO	C2H2 ZF	ZF
ZNF233	7.3147	5.30455	1.22326e-60	YES	0.72519	NO	C2H2 ZF	ZF
ZNF234	7.7597	8.30985	3.09781e-32	YES	1.0709	NO	C2H2 ZF	ZF
ZNF235	7.713	7.6761	0.173096	NO	0.995216	NO	C2H2 ZF	ZF
ZNF236	9.4587	8.4008	5.27146e-71	YES	0.888156	NO	C2H2 ZF	ZF
ZNF239	7.2161	7.35235	8.76495e-05	YES	1.01888	NO	C2H2 ZF	ZF
ZNF24	11.5183	11.81	5.24121e-12	YES	1.02532	NO	C2H2 ZF	ZF
ZNF248	10.4232	8.43125	4.07193e-89	YES	0.808893	NO	C2H2 ZF	ZF
ZNF25	10.8518	9.3071	3.03872e-77	YES	0.857655	NO	C2H2 ZF	ZF
ZNF250	8.5119	8.74085	1.13795e-05	YES	1.0269	NO	C2H2 ZF	ZF
ZNF251	9.8776	9.12005	7.13821e-48	YES	0.923306	NO	C2H2 ZF	ZF
ZNF253	8.0164	8.8661	1.14735e-39	YES	1.106	NO	C2H2 ZF	ZF
ZNF254	9.0687	9.3822	2.97978e-14	YES	1.03457	NO	C2H2 ZF	ZF
ZNF256	6.8438	7.48225	1.39505e-31	YES	1.09329	NO	C2H2 ZF	ZF
ZNF257	4.95	3.8911	7.56954e-09	YES	0.786081	NO	C2H2 ZF	ZF
ZNF26	8.9164	9.3658	4.14054e-34	YES	1.0504	NO	C2H2 ZF	ZF
ZNF260	9.2338	10.2761	2.35955e-74	YES	1.11288	NO	C2H2 ZF	ZF
ZNF263	10.1109	10.3386	9.09588e-10	YES	1.02252	NO	C2H2 ZF	ZF
ZNF264	9.5499	9.7898	1.0141e-07	YES	1.02512	NO	C2H2 ZF	ZF
ZNF266	9.6788	10.2065	5.47472e-19	YES	1.05452	NO	C2H2 ZF	ZF
ZNF267	7.796	8.8464	5.50927e-68	YES	1.13474	NO	C2H2 ZF	ZF
ZNF268	9.0062	9.8924	1.85139e-70	YES	1.0984	NO	C2H2 ZF	ZF
ZNF273	9.7451	8.6003	7.61446e-50	YES	0.882526	NO	C2H2 ZF	ZF
ZNF274	9.5239	9.702	0.313513	NO	1.0187	NO	C2H2 ZF	ZF
ZNF275	10.3239	10.6759	7.29041e-16	YES	1.03409	NO	C2H2 ZF	ZF
ZNF276	11.0521	9.73675	1.10335e-70	YES	0.880986	NO	C2H2 ZF	ZF
ZNF28	7.8709	9.23675	6.09161e-65	YES	1.17353	NO	C2H2 ZF	ZF
ZNF280A	0	0	1.58291e-08	YES	0	NO	C2H2 ZF	ZF
ZNF280B	8.1948	7.13125	2.54786e-58	YES	0.870216	NO	C2H2 ZF	ZF
ZNF280C	7.1364	7.3569	2.807e-08	YES	1.0309	NO	C2H2 ZF	ZF
ZNF280D	10.681	9.84645	9.22877e-71	YES	0.921866	NO	C2H2 ZF	ZF
ZNF281	9.3012	9.5334	1.25684e-08	YES	1.02496	NO	C2H2 ZF	ZF
ZNF282	9.5756	10.5384	3.24242e-46	YES	1.10055	NO	C2H2 ZF	ZF
ZNF283	7.3847	7.47225	0.97972	NO	1.01186	NO	C2H2 ZF	ZF
ZNF284	7.0787	7.61925	8.02622e-20	YES	1.07636	NO	C2H2 ZF	ZF
ZNF285	8.3998	7.88975	2.7362e-26	YES	0.939278	NO	C2H2 ZF	ZF
ZNF286A	6.8134	2.79475	4.33726e-80	YES	0.410184	GT-2	C2H2 ZF	ZF
ZNF286B	7.1406	7.5206	3.80463e-06	YES	1.05322	NO	C2H2 ZF	ZF
ZNF287	7.3788	8.4012	1.01649e-78	YES	1.13856	NO	C2H2 ZF	ZF
ZNF292	10.3067	10.0163	2.09307e-11	YES	0.971824	NO	C2H2 ZF	ZF
ZNF296	6.6065	5.46175	2.57297e-43	YES	0.826724	NO	C2H2 ZF	ZF
ZNF3	9.3723	10.6689	1.45612e-85	YES	1.13835	NO	C2H2 ZF	ZF
ZNF30	8.1471	7.861	2.48535e-15	YES	0.964883	NO	C2H2 ZF	ZF
ZNF300	7.7426	9.28755	1.03538e-56	YES	1.19954	NO	C2H2 ZF	ZF
ZNF302	10.8956	10.9149	0.326579	NO	1.00177	NO	C2H2 ZF	ZF
ZNF304	8.8173	9.2301	1.2585e-13	YES	1.04682	NO	C2H2 ZF	ZF
ZNF311	5.3109	7.33515	2.21183e-71	YES	1.38115	NO	C2H2 ZF	ZF
ZNF316	10.8533	10.6886	0.00077747	YES	0.984829	NO	C2H2 ZF	ZF
ZNF317	9.6757	10.2551	1.21305e-42	YES	1.05988	NO	C2H2 ZF	ZF
ZNF318	10	10.0884	0.80564	NO	1.00883	NO	C2H2 ZF	ZF
ZNF319	8.9081	9.4467	1.89491e-34	YES	1.06046	NO	C2H2 ZF	ZF
ZNF32	10.372	10.2059	2.21514e-05	YES	0.983986	NO	C2H2 ZF	ZF
ZNF320	9.3052	9.78495	1.44279e-19	YES	1.05156	NO	C2H2 ZF	ZF
ZNF322	9.7669	10.3918	5.22501e-48	YES	1.06398	NO	C2H2 ZF	ZF
ZNF324	8.9418	8.88325	0.150612	NO	0.993452	NO	C2H2 ZF	ZF
ZNF324B	7.1376	7.7107	1.53976e-27	YES	1.08029	NO	C2H2 ZF	ZF
ZNF326	10.8567	10.0155	1.0227e-59	YES	0.922518	NO	C2H2 ZF	ZF
ZNF329	9.05	9.05645	0.879906	NO	1.00071	NO	C2H2 ZF	ZF
ZNF331	10.3123	9.66835	2.05825e-34	YES	0.937555	NO	C2H2 ZF	ZF
ZNF333	9.2939	9.7945	9.20414e-14	YES	1.05386	NO	C2H2 ZF	ZF
ZNF334	9.3993	9.02795	3.78264e-09	YES	0.960492	NO	C2H2 ZF	ZF
ZNF335	10.3306	9.56305	2.7353e-53	YES	0.925701	NO	C2H2 ZF	ZF
ZNF337	10.6117	9.8756	3.08909e-35	YES	0.930633	NO	C2H2 ZF	ZF
ZNF33A	10.1812	9.07775	5.97909e-77	YES	0.891619	NO	C2H2 ZF	ZF
ZNF33B	9.4869	8.42475	2.49422e-64	YES	0.88804	NO	C2H2 ZF	ZF
ZNF34	8.4464	8.1349	2.56949e-22	YES	0.96312	NO	C2H2 ZF	ZF
ZNF341	8.4628	7.54465	1.20127e-60	YES	0.891508	NO	C2H2 ZF	ZF
ZNF343	8.4766	8.3303	3.17438e-07	YES	0.982741	NO	C2H2 ZF	ZF
ZNF345	7.2091	7.6092	3.77335e-18	YES	1.0555	NO	C2H2 ZF	ZF
ZNF346	9.1076	9.22915	0.000448257	YES	1.01335	NO	C2H2 ZF	ZF
ZNF347	8.707	9.0417	2.33891e-05	YES	1.03844	NO	C2H2 ZF	ZF
ZNF35	7.4634	8.44695	1.32835e-81	YES	1.13178	NO	C2H2 ZF	ZF
ZNF350	8.2074	8.3681	4.14997e-05	YES	1.01958	NO	C2H2 ZF	ZF
ZNF354A	8.7714	8.77875	0.641982	NO	1.00084	NO	C2H2 ZF	ZF
ZNF354B	8.2388	7.87375	9.5843e-25	YES	0.955691	NO	C2H2 ZF	ZF
ZNF354C	7.8618	8.6	2.69078e-21	YES	1.0939	NO	C2H2 ZF	ZF
ZNF358	12.0249	11.4392	8.80121e-39	YES	0.951293	NO	C2H2 ZF	ZF
ZNF362	10.3626	10.598	9.3021e-16	YES	1.02272	NO	C2H2 ZF	ZF
ZNF365	10.7906	8.66575	2.31445e-71	YES	0.803083	NO	C2H2 ZF	ZF
ZNF366	6.0642	5.69775	3.86735e-07	YES	0.939572	NO	C2H2 ZF	ZF
ZNF367	6.7566	8.5885	1.02085e-68	YES	1.27113	NO	C2H2 ZF	ZF
ZNF37A	9.9723	8.7518	3.01335e-75	YES	0.877611	NO	C2H2 ZF	ZF
ZNF382	9.6514	8.0557	6.56998e-77	YES	0.834666	NO	C2H2 ZF	ZF
ZNF383	8.7632	8.7846	0.785772	NO	1.00244	NO	C2H2 ZF	ZF
ZNF384	9.9108	10.5766	1.49884e-30	YES	1.06718	NO	C2H2 ZF	ZF
ZNF385A	11.9708	11.2642	2.97017e-17	YES	0.940973	NO	C2H2 ZF	ZF
ZNF385B	9.1829	5.1938	6.37004e-66	YES	0.565595	NO	C2H2 ZF	ZF
ZNF385C	6.8632	5.5925	1.13236e-61	YES	0.814853	NO	C2H2 ZF	ZF
ZNF385D	8.8228	7.64115	1.75214e-19	YES	0.866069	NO	C2H2 ZF	ZF
ZNF391	8.0308	7.94485	0.167303	NO	0.989297	NO	C2H2 ZF	ZF
ZNF394	8.391	9.09735	5.21988e-71	YES	1.08418	NO	C2H2 ZF	ZF
ZNF395	10.493	11.105	2.06919e-26	YES	1.05833	NO	C2H2 ZF	ZF
ZNF396	6.3091	7.37765	1.2533e-59	YES	1.16937	NO	C2H2 ZF	ZF
ZNF397	10.0842	9.67145	4.21354e-22	YES	0.95907	NO	C2H2 ZF	ZF
ZNF398	8.5956	9.5699	3.3145e-61	YES	1.11335	NO	C2H2 ZF	ZF
ZNF404	8.6211	7.9829	6.9641e-19	YES	0.925972	NO	C2H2 ZF	ZF
ZNF407	8.784	8.4579	2.58056e-19	YES	0.962876	NO	C2H2 ZF	ZF
ZNF408	8.4316	9.0938	1.93626e-62	YES	1.07854	NO	C2H2 ZF	ZF
ZNF41	8.6621	8.74065	0.161954	NO	1.00907	NO	C2H2 ZF	ZF
ZNF410	9.847	11.1704	1.86365e-87	YES	1.1344	NO	C2H2 ZF	ZF
ZNF414	9.1812	9.04605	0.00019682	YES	0.98528	NO	C2H2 ZF	ZF
ZNF415	9.6261	9.2048	1.66802e-24	YES	0.956234	NO	C2H2 ZF	ZF
ZNF416	7.0942	8.314	4.36119e-81	YES	1.17194	NO	C2H2 ZF	ZF
ZNF417	7.9611	8.0034	0.35823	NO	1.00531	NO	C2H2 ZF	ZF
ZNF418	8.2621	7.6618	2.8173e-27	YES	0.927343	NO	C2H2 ZF	ZF
ZNF419	9.4488	9.2203	1.05493e-08	YES	0.975817	NO	C2H2 ZF	ZF
ZNF420	8.3887	9.07335	5.77414e-37	YES	1.08162	NO	C2H2 ZF	ZF
ZNF423	9.8317	9.34485	1.72152e-10	YES	0.950482	NO	C2H2 ZF	ZF
ZNF425	7.8835	8.1802	2.03695e-14	YES	1.03764	NO	C2H2 ZF	ZF
ZNF426	8.6843	9.7903	1.22594e-81	YES	1.12736	NO	C2H2 ZF	ZF
ZNF428	11.2908	11.2803	0.244056	NO	0.99907	NO	C2H2 ZF	ZF
ZNF429	7.9528	8.54395	7.25168e-33	YES	1.07433	NO	C2H2 ZF	ZF
ZNF43	8.3831	9.7516	1.11916e-83	YES	1.16325	NO	C2H2 ZF	ZF
ZNF430	7.9786	8.44765	6.54617e-23	YES	1.05879	NO	C2H2 ZF	ZF
ZNF431	9.1021	9.3382	0.000488029	YES	1.02594	NO	C2H2 ZF	ZF
ZNF432	8.9757	9.36585	1.64889e-11	YES	1.04347	NO	C2H2 ZF	ZF
ZNF433	7.0377	7.89735	7.21316e-42	YES	1.12215	NO	C2H2 ZF	ZF
ZNF436	9.4733	10.8894	1.72249e-84	YES	1.14948	NO	C2H2 ZF	ZF
ZNF438	8.2904	8.3407	0.264165	NO	1.00607	NO	C2H2 ZF	ZF
ZNF439	8.3017	8.9266	7.74376e-16	YES	1.07527	NO	C2H2 ZF	ZF
ZNF44	8.3581	8.11865	5.95383e-09	YES	0.971351	NO	C2H2 ZF	ZF
ZNF440	7.9753	8.7913	7.01055e-36	YES	1.10232	NO	C2H2 ZF	ZF
ZNF441	8.843	8.6171	2.09659e-05	YES	0.974454	NO	C2H2 ZF	ZF
ZNF442	6.0438	6.9405	5.31399e-31	YES	1.14837	NO	C2H2 ZF	ZF
ZNF443	7.3984	7.6063	1.78764e-06	YES	1.0281	NO	C2H2 ZF	ZF
ZNF444	10.9939	10.123	1.31267e-67	YES	0.920788	NO	C2H2 ZF	ZF
ZNF445	10.221	9.9828	6.96108e-14	YES	0.976695	NO	C2H2 ZF	ZF
ZNF446	9.4047	9.32805	0.00033275	YES	0.99185	NO	C2H2 ZF	ZF
ZNF449	8.208	8.0266	0.0138343	NO	0.9779	NO	C2H2 ZF	ZF
ZNF45	8.1569	9.17255	2.29324e-68	YES	1.12451	NO	C2H2 ZF	ZF
ZNF451	10.5005	10.137	3.42457e-24	YES	0.965378	NO	C2H2 ZF	ZF
ZNF454	5.8019	6.06205	0.00215114	NO	1.04484	NO	C2H2 ZF	ZF
ZNF460	5.6589	5.51245	0.00456179	NO	0.97412	NO	C2H2 ZF	ZF
ZNF461	8.1764	8.38685	0.00247677	NO	1.02574	NO	C2H2 ZF	ZF
ZNF462	9.7605	10.0818	4.2808e-09	YES	1.03292	NO	C2H2 ZF	ZF
ZNF467	8.4374	7.1373	6.92966e-51	YES	0.845912	NO	C2H2 ZF	ZF
ZNF468	7.3865	8.90065	2.7542e-60	YES	1.20499	NO	C2H2 ZF	ZF
ZNF469	8.5311	7.93145	4.1258e-06	YES	0.92971	NO	C2H2 ZF	ZF
ZNF470	9.1979	9.4579	9.18677e-08	YES	1.02827	NO	C2H2 ZF	ZF
ZNF471	9.9973	8.96365	1.34484e-61	YES	0.896607	NO	C2H2 ZF	ZF
ZNF473	8.6535	9.12775	4.25424e-18	YES	1.0548	NO	C2H2 ZF	ZF
ZNF474	2.9606	4.36075	3.87481e-32	YES	1.47293	NO	C2H2 ZF	ZF
ZNF479	0	0	0.613493	NO	0	NO	C2H2 ZF	ZF
ZNF48	8.8788	9.40395	3.58248e-24	YES	1.05915	NO	C2H2 ZF	ZF
ZNF480	8.1616	9.1845	9.32518e-76	YES	1.12533	NO	C2H2 ZF	ZF
ZNF483	7.124	5.7557	2.86808e-67	YES	0.807931	NO	C2H2 ZF	ZF
ZNF484	7.7434	7.57465	8.56687e-05	YES	0.978207	NO	C2H2 ZF	ZF
ZNF485	6.1619	5.70635	1.25124e-24	YES	0.92607	NO	C2H2 ZF	ZF
ZNF486	6.2067	8.1789	2.72906e-82	YES	1.31775	NO	C2H2 ZF	ZF
ZNF487	7.5713	7.0244	9.61272e-32	YES	0.927767	NO	C2H2 ZF	ZF
ZNF488	9.4789	7.33755	6.09705e-33	YES	0.774093	NO	C2H2 ZF	ZF
ZNF490	5.7476	6.78365	2.16626e-45	YES	1.18026	NO	C2H2 ZF	ZF
ZNF491	5.9801	6.7572	6.77812e-27	YES	1.12995	NO	C2H2 ZF	ZF
ZNF492	2.9282	2.2839	0.0114318	NO	0.779967	NO	C2H2 ZF	ZF
ZNF493	9.3884	8.72415	4.18337e-33	YES	0.929248	NO	C2H2 ZF	ZF
ZNF496	10.0323	10.6396	4.5423e-33	YES	1.06053	NO	C2H2 ZF	ZF
ZNF497	8.003	7.57915	3.02059e-14	YES	0.947039	NO	C2H2 ZF	ZF
ZNF500	8.8648	8.9807	0.0303897	NO	1.01307	NO	C2H2 ZF	ZF
ZNF501	7.1156	8.45525	3.62807e-66	YES	1.18827	NO	C2H2 ZF	ZF
ZNF502	7.5962	8.7359	4.21129e-51	YES	1.15004	NO	C2H2 ZF	ZF
ZNF503	8.8141	8.86335	0.462624	NO	1.00559	NO	C2H2 ZF	ZF
ZNF506	9.5947	9.1371	7.35798e-33	YES	0.952307	NO	C2H2 ZF	ZF
ZNF507	9.6337	9.5288	0.000811275	YES	0.989111	NO	C2H2 ZF	ZF
ZNF510	9.2733	9.32165	0.856439	NO	1.00521	NO	C2H2 ZF	ZF
ZNF511	9.2373	8.636	5.4932e-36	YES	0.934905	NO	C2H2 ZF	ZF
ZNF512B	10.9743	10.5734	1.59779e-09	YES	0.963469	NO	C2H2 ZF	ZF
ZNF513	9.8924	9.76875	0.00449464	NO	0.987501	NO	C2H2 ZF	ZF
ZNF514	9.6707	8.35555	3.84995e-65	YES	0.864007	NO	C2H2 ZF	ZF
ZNF516	9.4639	9.8012	4.49514e-08	YES	1.03564	NO	C2H2 ZF	ZF
ZNF517	9.4226	8.8267	4.683e-36	YES	0.936758	NO	C2H2 ZF	ZF
ZNF518A	9.9487	9.0146	9.61874e-57	YES	0.906108	NO	C2H2 ZF	ZF
ZNF518B	9.4177	9.30825	0.0238592	NO	0.988378	NO	C2H2 ZF	ZF
ZNF519	9.0981	8.03345	2.77624e-36	YES	0.882981	NO	C2H2 ZF	ZF
ZNF521	9.6943	10.5332	7.80736e-14	YES	1.08654	NO	C2H2 ZF	ZF
ZNF525	7.3159	7.61785	0.000136698	YES	1.04127	NO	C2H2 ZF	ZF
ZNF526	7.5965	8.35145	2.43731e-52	YES	1.09938	NO	C2H2 ZF	ZF
ZNF527	7.8384	8.37935	8.64393e-41	YES	1.06901	NO	C2H2 ZF	ZF
ZNF528	9.8167	9.97965	0.0510903	NO	1.0166	NO	C2H2 ZF	ZF
ZNF529	10.2837	9.6543	7.5898e-46	YES	0.938796	NO	C2H2 ZF	ZF
ZNF530	6.596	7.7693	1.15616e-43	YES	1.17788	NO	C2H2 ZF	ZF
ZNF532	12.0382	12.1178	0.243878	NO	1.00661	NO	C2H2 ZF	ZF
ZNF534	5.6782	3.4083	3.68695e-72	YES	0.600243	NO	C2H2 ZF	ZF
ZNF536	10.1599	6.9858	4.31211e-75	YES	0.687586	NO	C2H2 ZF	ZF
ZNF540	10.0082	6.9833	4.51926e-94	YES	0.697758	NO	C2H2 ZF	ZF
ZNF543	6.665	7.5049	2.07719e-49	YES	1.12602	NO	C2H2 ZF	ZF
ZNF544	9.2433	9.6821	1.07293e-16	YES	1.04747	NO	C2H2 ZF	ZF
ZNF546	8.5406	7.9568	2.87738e-39	YES	0.931644	NO	C2H2 ZF	ZF
ZNF547	7.5687	7.4091	8.55904e-05	YES	0.978913	NO	C2H2 ZF	ZF
ZNF548	8.5846	9.2696	4.22178e-26	YES	1.07979	NO	C2H2 ZF	ZF
ZNF549	8.6925	8.72505	0.368218	NO	1.00374	NO	C2H2 ZF	ZF
ZNF550	8.2755	8.2287	0.00687229	NO	0.994345	NO	C2H2 ZF	ZF
ZNF551	7.7808	8.15	2.05095e-07	YES	1.04745	NO	C2H2 ZF	ZF
ZNF552	6.1218	7.01495	1.00734e-60	YES	1.1459	NO	C2H2 ZF	ZF
ZNF554	8.5079	7.94015	1.4107e-26	YES	0.933268	NO	C2H2 ZF	ZF
ZNF555	7.7549	8.50705	2.25782e-39	YES	1.09699	NO	C2H2 ZF	ZF
ZNF556	3.8668	3.22575	8.06948e-10	YES	0.834217	NO	C2H2 ZF	ZF
ZNF557	7.3757	8.5615	4.71672e-78	YES	1.16077	NO	C2H2 ZF	ZF
ZNF558	9.243	10.3331	1.09043e-70	YES	1.11793	NO	C2H2 ZF	ZF
ZNF559	8.566	9.53095	3.04386e-70	YES	1.11265	NO	C2H2 ZF	ZF
ZNF560	1.533	2.3526	1.25676e-16	YES	1.53464	NO	C2H2 ZF	ZF
ZNF561	8.8424	10.3181	6.87578e-94	YES	1.16689	NO	C2H2 ZF	ZF
ZNF562	9.5696	10.2659	1.67755e-69	YES	1.07276	NO	C2H2 ZF	ZF
ZNF563	5.7881	6.3699	1.0304e-41	YES	1.10052	NO	C2H2 ZF	ZF
ZNF564	7.3479	7.84445	1.54348e-27	YES	1.06758	NO	C2H2 ZF	ZF
ZNF565	7.2882	7.26025	0.309881	NO	0.996165	NO	C2H2 ZF	ZF
ZNF566	8.4767	8.93725	5.52093e-16	YES	1.05433	NO	C2H2 ZF	ZF
ZNF567	7.4952	8.22345	5.58001e-38	YES	1.09716	NO	C2H2 ZF	ZF
ZNF568	8.5611	8.85565	6.10866e-17	YES	1.03441	NO	C2H2 ZF	ZF
ZNF569	8.3875	8.68835	3.43924e-11	YES	1.03587	NO	C2H2 ZF	ZF
ZNF57	6.8581	7.0612	1.43367e-05	YES	1.02961	NO	C2H2 ZF	ZF
ZNF570	8.4542	8.76545	1.19596e-19	YES	1.03682	NO	C2H2 ZF	ZF
ZNF571	7.7391	7.7632	0.397611	NO	1.00311	NO	C2H2 ZF	ZF
ZNF572	5.64	6.64455	9.63562e-57	YES	1.17811	NO	C2H2 ZF	ZF
ZNF573	5.1781	5.5774	1.97212e-11	YES	1.07711	NO	C2H2 ZF	ZF
ZNF574	8.9752	9.56545	3.63943e-24	YES	1.06576	NO	C2H2 ZF	ZF
ZNF575	7.6805	6.652	1.15424e-56	YES	0.866089	NO	C2H2 ZF	ZF
ZNF576	9.21	9.3946	6.16548e-10	YES	1.02004	NO	C2H2 ZF	ZF
ZNF577	8.9237	8.4348	3.40514e-13	YES	0.945213	NO	C2H2 ZF	ZF
ZNF578	4.7383	5.01515	0.19666	NO	1.05843	NO	C2H2 ZF	ZF
ZNF579	9.0604	8.79855	1.28271e-06	YES	0.9711	NO	C2H2 ZF	ZF
ZNF580	10.2626	9.69955	5.66015e-38	YES	0.945136	NO	C2H2 ZF	ZF
ZNF581	8.1004	9.17665	1.14447e-66	YES	1.13286	NO	C2H2 ZF	ZF
ZNF582	7.3953	7.78775	1.39143e-22	YES	1.05307	NO	C2H2 ZF	ZF
ZNF583	8.168	8.51765	1.3321e-20	YES	1.04281	NO	C2H2 ZF	ZF
ZNF584	8.349	9.11555	1.98789e-63	YES	1.09181	NO	C2H2 ZF	ZF
ZNF585A	9.1568	9.03345	0.00164216	NO	0.986529	NO	C2H2 ZF	ZF
ZNF585B	9.4625	9.55545	0.00805347	NO	1.00982	NO	C2H2 ZF	ZF
ZNF586	6.5899	7.57305	7.95851e-56	YES	1.14919	NO	C2H2 ZF	ZF
ZNF587	9.7707	9.33545	6.36351e-12	YES	0.955454	NO	C2H2 ZF	ZF
ZNF587B	6.5684	7.4522	7.32444e-30	YES	1.13455	NO	C2H2 ZF	ZF
ZNF589	9.175	9.03215	5.04367e-07	YES	0.984431	NO	C2H2 ZF	ZF
ZNF592	10.9429	10.9392	0.298131	NO	0.999666	NO	C2H2 ZF	ZF
ZNF594	8.6669	7.9834	8.96574e-27	YES	0.921137	NO	C2H2 ZF	ZF
ZNF595	7.7755	8.25205	5.19602e-14	YES	1.06129	NO	C2H2 ZF	ZF
ZNF596	7.8851	8.1284	5.28559e-05	YES	1.03086	NO	C2H2 ZF	ZF
ZNF597	7.4414	7.7491	8.71186e-16	YES	1.04135	NO	C2H2 ZF	ZF
ZNF598	10.0304	10.1789	0.00869983	NO	1.0148	NO	C2H2 ZF	ZF
ZNF599	7.9467	8.4403	2.34603e-38	YES	1.06211	NO	C2H2 ZF	ZF
ZNF600	6.5841	6.87175	0.181613	NO	1.04369	NO	C2H2 ZF	ZF
ZNF605	10.1284	9.0751	1.10169e-66	YES	0.896005	NO	C2H2 ZF	ZF
ZNF606	8.9125	9.6032	4.58118e-34	YES	1.0775	NO	C2H2 ZF	ZF
ZNF607	8.609	8.68575	0.153571	NO	1.00892	NO	C2H2 ZF	ZF
ZNF608	9.8716	10.3855	5.74461e-20	YES	1.05206	NO	C2H2 ZF	ZF
ZNF609	10.9095	10.542	1.93949e-22	YES	0.966318	NO	C2H2 ZF	ZF
ZNF610	7.7151	8.02025	2.95564e-08	YES	1.03955	NO	C2H2 ZF	ZF
ZNF611	7.9229	7.93645	0.766799	NO	1.00171	NO	C2H2 ZF	ZF
ZNF613	7.2091	7.88025	7.31518e-59	YES	1.0931	NO	C2H2 ZF	ZF
ZNF614	8.5006	9.48435	2.78312e-51	YES	1.11573	NO	C2H2 ZF	ZF
ZNF615	8.8657	8.7684	0.000124848	YES	0.989025	NO	C2H2 ZF	ZF
ZNF616	7.5773	8.62345	2.82221e-77	YES	1.13806	NO	C2H2 ZF	ZF
ZNF618	8.597	8.32275	1.01348e-07	YES	0.968099	NO	C2H2 ZF	ZF
ZNF619	7.0059	7.53885	3.8293e-30	YES	1.07607	NO	C2H2 ZF	ZF
ZNF620	6.5842	7.3589	1.04565e-28	YES	1.11766	NO	C2H2 ZF	ZF
ZNF621	10.2681	10.4189	0.0463846	NO	1.01469	NO	C2H2 ZF	ZF
ZNF623	9.8323	10.0215	5.21435e-06	YES	1.01924	NO	C2H2 ZF	ZF
ZNF624	6.9794	7.4408	4.29567e-27	YES	1.06611	NO	C2H2 ZF	ZF
ZNF625	5.7139	6.66475	1.90824e-44	YES	1.16641	NO	C2H2 ZF	ZF
ZNF626	8.2912	9.0125	6.16858e-52	YES	1.087	NO	C2H2 ZF	ZF
ZNF627	8.3682	10.0861	9.76976e-94	YES	1.20529	NO	C2H2 ZF	ZF
ZNF628	7.5479	7.93625	1.97706e-16	YES	1.05145	NO	C2H2 ZF	ZF
ZNF629	10.0802	10.6605	3.77971e-32	YES	1.05757	NO	C2H2 ZF	ZF
ZNF630	7.0901	7.44035	1.12875e-13	YES	1.0494	NO	C2H2 ZF	ZF
ZNF639	9.6824	10.4987	2.86662e-87	YES	1.08431	NO	C2H2 ZF	ZF
ZNF641	9.829	9.87125	0.287329	NO	1.0043	NO	C2H2 ZF	ZF
ZNF644	9.9995	10.536	7.12802e-36	YES	1.05366	NO	C2H2 ZF	ZF
ZNF645	0	0	0.73375	NO	0	NO	C2H2 ZF	ZF
ZNF646	9.5635	9.5981	0.706088	NO	1.00362	NO	C2H2 ZF	ZF
ZNF648	1.7721	2.95255	1.0901e-25	YES	1.66613	NO	C2H2 ZF	ZF
ZNF649	7.9404	9.43985	4.5353e-56	YES	1.18884	NO	C2H2 ZF	ZF
ZNF652	10.3703	9.9746	2.80957e-21	YES	0.961843	NO	C2H2 ZF	ZF
ZNF654	8.6092	8.6066	0.140744	NO	0.999698	NO	C2H2 ZF	ZF
ZNF655	11.0552	11.2603	0.00077902	YES	1.01855	NO	C2H2 ZF	ZF
ZNF658	7.2828	8.0506	3.48518e-44	YES	1.10543	NO	C2H2 ZF	ZF
ZNF66	3.6381	4.37325	1.57886e-18	YES	1.20207	NO	C2H2 ZF	ZF
ZNF660	7.3646	8.3112	2.16518e-43	YES	1.12853	NO	C2H2 ZF	ZF
ZNF662	8.1271	8.2817	0.575175	NO	1.01902	NO	C2H2 ZF	ZF
ZNF664	12.5023	12.6055	0.702901	NO	1.00826	NO	C2H2 ZF	ZF
ZNF665	6.1275	7.0385	3.78631e-36	YES	1.14867	NO	C2H2 ZF	ZF
ZNF667	10.0429	8.65775	6.56998e-77	YES	0.862077	NO	C2H2 ZF	ZF
ZNF668	8.6851	8.6391	0.879125	NO	0.994704	NO	C2H2 ZF	ZF
ZNF669	5.8514	7.40765	5.14826e-77	YES	1.26596	NO	C2H2 ZF	ZF
ZNF670	5.754	7.12205	2.2809e-72	YES	1.23776	NO	C2H2 ZF	ZF
ZNF671	8.6419	9.01035	1.43257e-10	YES	1.04264	NO	C2H2 ZF	ZF
ZNF672	10.1156	10.3594	8.20629e-17	YES	1.0241	NO	C2H2 ZF	ZF
ZNF674	7.2175	7.33145	0.000379841	YES	1.01579	NO	C2H2 ZF	ZF
ZNF675	7.9269	8.3114	8.56993e-22	YES	1.04851	NO	C2H2 ZF	ZF
ZNF676	3.6314	0.85545	5.42308e-38	YES	0.23557	GT-2	C2H2 ZF	ZF
ZNF677	8.5949	9.7722	1.00622e-62	YES	1.13698	NO	C2H2 ZF	ZF
ZNF678	8.0237	8.6438	1.20661e-37	YES	1.07728	NO	C2H2 ZF	ZF
ZNF679	0	0	1.41267e-11	YES	0	NO	C2H2 ZF	ZF
ZNF680	9.5312	9.837	2.19051e-10	YES	1.03208	NO	C2H2 ZF	ZF
ZNF681	7.2079	7.8152	2.50021e-07	YES	1.08425	NO	C2H2 ZF	ZF
ZNF682	8.1758	8.19735	0.273937	NO	1.00264	NO	C2H2 ZF	ZF
ZNF683	1.5567	2.82625	1.83573e-17	YES	1.81554	NO	C2H2 ZF	ZF
ZNF684	6.9051	7.4207	1.03659e-41	YES	1.07467	NO	C2H2 ZF	ZF
ZNF687	9.9483	10.5335	6.75862e-37	YES	1.05883	NO	C2H2 ZF	ZF
ZNF688	9.0294	8.98175	0.19666	NO	0.994723	NO	C2H2 ZF	ZF
ZNF689	8.3042	9.1864	1.6607e-84	YES	1.10624	NO	C2H2 ZF	ZF
ZNF69	5.9731	6.87905	3.52683e-57	YES	1.15167	NO	C2H2 ZF	ZF
ZNF691	7.9173	8.7873	4.44224e-71	YES	1.10989	NO	C2H2 ZF	ZF
ZNF692	11.0799	9.51075	1.62298e-69	YES	0.858379	NO	C2H2 ZF	ZF
ZNF695	2.7613	3.21955	6.91263e-11	YES	1.16595	NO	C2H2 ZF	ZF
ZNF696	8.0645	7.76325	1.79595e-11	YES	0.962645	NO	C2H2 ZF	ZF
ZNF697	6.9075	7.36685	2.42356e-11	YES	1.0665	NO	C2H2 ZF	ZF
ZNF699	5.2801	6.74685	2.72424e-50	YES	1.27779	NO	C2H2 ZF	ZF
ZNF7	9.3603	9.4888	0.00259465	NO	1.01373	NO	C2H2 ZF	ZF
ZNF70	7.5026	7.84075	8.57812e-06	YES	1.04507	NO	C2H2 ZF	ZF
ZNF700	8.4189	9.0259	5.94241e-30	YES	1.0721	NO	C2H2 ZF	ZF
ZNF701	6.959	7.748	3.2322e-46	YES	1.11338	NO	C2H2 ZF	ZF
ZNF703	10.0948	10.1775	0.520167	NO	1.00819	NO	C2H2 ZF	ZF
ZNF704	10.8719	10.4489	1.57405e-17	YES	0.961097	NO	C2H2 ZF	ZF
ZNF705A	0.142	1.3673	1.14893e-09	YES	9.62887	GT-2	C2H2 ZF	ZF
ZNF705B	0	0	0.855057	NO	0	NO	C2H2 ZF	ZF
ZNF705D	0	0	0.185055	NO	0	NO	C2H2 ZF	ZF
ZNF705E	2.4787	2.58585	0.171332	NO	1.04323	NO	C2H2 ZF	ZF
ZNF705G	0	0	0.107632	NO	0	NO	C2H2 ZF	ZF
ZNF706	11.6891	11.2142	3.22244e-41	YES	0.959372	NO	C2H2 ZF	ZF
ZNF707	8.1608	8.14365	0.885117	NO	0.997898	NO	C2H2 ZF	ZF
ZNF708	8.6768	8.8247	0.0837723	NO	1.01705	NO	C2H2 ZF	ZF
ZNF709	7.5397	8.2667	6.1341e-26	YES	1.09642	NO	C2H2 ZF	ZF
ZNF71	8.3704	8.80815	1.31139e-25	YES	1.0523	NO	C2H2 ZF	ZF
ZNF710	9.7542	9.5501	1.53452e-05	YES	0.979076	NO	C2H2 ZF	ZF
ZNF711	9.9716	10.0389	0.256016	NO	1.00675	NO	C2H2 ZF	ZF
ZNF713	7.1828	8.05705	4.90571e-33	YES	1.12171	NO	C2H2 ZF	ZF
ZNF714	7.9099	8.063	0.0108675	NO	1.01936	NO	C2H2 ZF	ZF
ZNF716	0	0	0.0793046	NO	0	NO	C2H2 ZF	ZF
ZNF717	7.3756	7.20025	9.19927e-05	YES	0.976226	NO	C2H2 ZF	ZF
ZNF718	6.9773	7.2878	3.01405e-10	YES	1.0445	NO	C2H2 ZF	ZF
ZNF721	10.1815	9.58975	1.26598e-47	YES	0.94188	NO	C2H2 ZF	ZF
ZNF726	5.8857	6.8281	1.79512e-35	YES	1.16012	NO	C2H2 ZF	ZF
ZNF727	4.1215	2.00905	2.09623e-26	YES	0.487456	GT-2	C2H2 ZF	ZF
ZNF728	3.4009	0	2.51449e-46	YES	0	GT-2	C2H2 ZF	ZF
ZNF729	0	0	0.881903	NO	0	NO	C2H2 ZF	ZF
ZNF730	3.3001	5.2726	3.92745e-38	YES	1.59771	NO	C2H2 ZF	ZF
ZNF732	4.7356	2.273	3.23838e-77	YES	0.479981	GT-2	C2H2 ZF	ZF
ZNF735	0	0	0.350851	NO	0	NO	C2H2 ZF	ZF
ZNF736	8.6418	9.37835	1.65512e-45	YES	1.08523	NO	C2H2 ZF	ZF
ZNF737	7.3562	7.3631	0.658221	NO	1.00094	NO	C2H2 ZF	ZF
ZNF74	9.3437	9.0814	3.04803e-06	YES	0.971928	NO	C2H2 ZF	ZF
ZNF740	10.1499	10.1142	0.059471	NO	0.996483	NO	C2H2 ZF	ZF
ZNF746	9.7313	10.2872	2.80615e-38	YES	1.05712	NO	C2H2 ZF	ZF
ZNF747	9.2383	9.3296	1.67395e-06	YES	1.00988	NO	C2H2 ZF	ZF
ZNF749	7.0557	7.29685	1.84242e-05	YES	1.03418	NO	C2H2 ZF	ZF
ZNF750	3.3469	1.7208	3.70636e-59	YES	0.514147	NO	C2H2 ZF	ZF
ZNF75A	9.3775	9.35455	0.149583	NO	0.997553	NO	C2H2 ZF	ZF
ZNF75D	8.7912	8.646	8.47645e-07	YES	0.983483	NO	C2H2 ZF	ZF
ZNF76	10.5656	10.2264	5.88072e-21	YES	0.967901	NO	C2H2 ZF	ZF
ZNF761	8.5075	8.745	2.73025e-08	YES	1.02792	NO	C2H2 ZF	ZF
ZNF763	6.7504	6.659	0.277427	NO	0.98646	NO	C2H2 ZF	ZF
ZNF764	7.898	8.2056	1.19316e-17	YES	1.03895	NO	C2H2 ZF	ZF
ZNF765	7.9894	8.79785	2.08778e-54	YES	1.10119	NO	C2H2 ZF	ZF
ZNF766	8.6072	9.01695	5.792e-29	YES	1.04761	NO	C2H2 ZF	ZF
ZNF768	10.5113	10.4872	0.00500627	NO	0.997712	NO	C2H2 ZF	ZF
ZNF77	6.817	7.72535	2.98334e-40	YES	1.13325	NO	C2H2 ZF	ZF
ZNF770	9.7691	10.0237	0.000256464	YES	1.02607	NO	C2H2 ZF	ZF
ZNF771	9.4224	8.55415	5.37214e-41	YES	0.907853	NO	C2H2 ZF	ZF
ZNF772	8.4648	8.9144	2.44732e-18	YES	1.05311	NO	C2H2 ZF	ZF
ZNF773	7.5788	8.30805	1.13858e-43	YES	1.09622	NO	C2H2 ZF	ZF
ZNF774	8.5255	7.3148	1.54209e-67	YES	0.857991	NO	C2H2 ZF	ZF
ZNF775	10.1614	9.56125	4.68332e-43	YES	0.940938	NO	C2H2 ZF	ZF
ZNF776	9.2211	9.8437	3.78947e-25	YES	1.06752	NO	C2H2 ZF	ZF
ZNF777	9.4799	9.83035	1.10981e-19	YES	1.03697	NO	C2H2 ZF	ZF
ZNF778	9.2413	8.8671	6.78938e-16	YES	0.959508	NO	C2H2 ZF	ZF
ZNF780A	8.5481	8.70645	0.000569232	YES	1.01852	NO	C2H2 ZF	ZF
ZNF780B	9.5941	8.88465	3.61635e-40	YES	0.926054	NO	C2H2 ZF	ZF
ZNF781	7.9655	7.22545	1.79578e-30	YES	0.907093	NO	C2H2 ZF	ZF
ZNF782	7.0759	6.9419	0.00094786	YES	0.981062	NO	C2H2 ZF	ZF
ZNF783	9.7214	9.44735	6.2371e-12	YES	0.97181	NO	C2H2 ZF	ZF
ZNF784	7.6835	8.00365	7.37856e-10	YES	1.04167	NO	C2H2 ZF	ZF
ZNF785	9.288	9.0516	4.34753e-15	YES	0.974548	NO	C2H2 ZF	ZF
ZNF786	8.026	8.44205	1.48071e-11	YES	1.05184	NO	C2H2 ZF	ZF
ZNF787	9.4675	9.6265	1.40805e-05	YES	1.01679	NO	C2H2 ZF	ZF
ZNF788	6.9037	7.9071	1.60487e-42	YES	1.14534	NO	C2H2 ZF	ZF
ZNF789	9.0963	9.14585	0.659575	NO	1.00545	NO	C2H2 ZF	ZF
ZNF79	6.5875	7.49615	2.11467e-60	YES	1.13794	NO	C2H2 ZF	ZF
ZNF790	7.4772	7.9731	1.93929e-32	YES	1.06632	NO	C2H2 ZF	ZF
ZNF791	9.6413	9.9901	2.62343e-23	YES	1.03618	NO	C2H2 ZF	ZF
ZNF792	5.8705	6.9631	3.06434e-60	YES	1.18612	NO	C2H2 ZF	ZF
ZNF793	8.9513	8.34055	6.26827e-35	YES	0.93177	NO	C2H2 ZF	ZF
ZNF799	7.2009	7.57725	2.258e-25	YES	1.05226	NO	C2H2 ZF	ZF
ZNF8	8.9562	9.23555	0.00128213	NO	1.03119	NO	C2H2 ZF	ZF
ZNF80	1.315	2.09605	7.47485e-14	YES	1.59395	NO	C2H2 ZF	ZF
ZNF800	8.2763	9.36625	3.26215e-83	YES	1.1317	NO	C2H2 ZF	ZF
ZNF804A	8.1403	6.14535	9.49383e-28	YES	0.754929	NO	C2H2 ZF	ZF
ZNF804B	1.4349	0.80545	4.43529e-06	YES	0.561328	NO	C2H2 ZF	ZF
ZNF805	4.851	5.9098	1.19541e-56	YES	1.21826	NO	C2H2 ZF	ZF
ZNF808	7.8034	7.9439	0.0268025	NO	1.018	NO	C2H2 ZF	ZF
ZNF81	7.4397	7.37525	0.311036	NO	0.991337	NO	C2H2 ZF	ZF
ZNF813	6.06	7.66795	6.8845e-89	YES	1.26534	NO	C2H2 ZF	ZF
ZNF814	9.6172	9.31495	5.46529e-14	YES	0.968572	NO	C2H2 ZF	ZF
ZNF816	6.4649	7.50945	4.22937e-27	YES	1.16157	NO	C2H2 ZF	ZF
ZNF821	8.6783	8.8255	0.53723	NO	1.01696	NO	C2H2 ZF	ZF
ZNF823	6.6261	7.27005	7.18303e-28	YES	1.09718	NO	C2H2 ZF	ZF
ZNF827	9.9327	10.1571	0.0488282	NO	1.02259	NO	C2H2 ZF	ZF
ZNF829	6.7707	7.78185	1.27764e-65	YES	1.14934	NO	C2H2 ZF	ZF
ZNF83	11.6007	10.6288	4.02201e-43	YES	0.916225	NO	C2H2 ZF	ZF
ZNF830	8.7581	9.17245	2.31217e-43	YES	1.04731	NO	C2H2 ZF	ZF
ZNF831	6.5092	3.27995	5.63551e-48	YES	0.503894	NO	C2H2 ZF	ZF
ZNF835	7.7222	7.77055	0.317759	NO	1.00626	NO	C2H2 ZF	ZF
ZNF836	7.1698	7.55275	1.79945e-12	YES	1.05341	NO	C2H2 ZF	ZF
ZNF837	5.8418	6.5388	1.53787e-29	YES	1.11931	NO	C2H2 ZF	ZF
ZNF84	10.8715	10.7023	7.61919e-09	YES	0.984436	NO	C2H2 ZF	ZF
ZNF841	8.8239	8.17645	9.08178e-30	YES	0.926625	NO	C2H2 ZF	ZF
ZNF843	6.9132	7.31115	1.099e-15	YES	1.05756	NO	C2H2 ZF	ZF
ZNF844	8.7086	9.46095	2.60755e-36	YES	1.08639	NO	C2H2 ZF	ZF
ZNF845	6.8481	8.0239	1.64662e-72	YES	1.1717	NO	C2H2 ZF	ZF
ZNF846	7.828	7.45515	3.62067e-20	YES	0.95237	NO	C2H2 ZF	ZF
ZNF85	6.3677	7.7616	4.69458e-75	YES	1.2189	NO	C2H2 ZF	ZF
ZNF850	5.7469	7.1156	1.02827e-52	YES	1.23816	NO	C2H2 ZF	ZF
ZNF852	4.6805	4.7363	0.876956	NO	1.01192	NO	C2H2 ZF	ZF
ZNF853	10.9456	10.8487	0.761092	NO	0.991147	NO	C2H2 ZF	ZF
ZNF860	3.9449	3.50785	0.000166923	YES	0.889211	NO	C2H2 ZF	ZF
ZNF865	9.7811	9.6349	0.00525448	NO	0.985053	NO	C2H2 ZF	ZF
ZNF878	2.6859	3.35845	9.49681e-09	YES	1.2504	NO	C2H2 ZF	ZF
ZNF879	6.9911	7.488	6.19657e-18	YES	1.07108	NO	C2H2 ZF	ZF
ZNF880	7.849	8.87545	5.21918e-53	YES	1.13077	NO	C2H2 ZF	ZF
ZNF883	7.9087	8.7021	5.30037e-31	YES	1.10032	NO	C2H2 ZF	ZF
ZNF888	0	0.8493	1.12911e-08	YES	0.8493	GT-0	C2H2 ZF	ZF
ZNF891	7.8396	7.5792	2.49101e-05	YES	0.966784	NO	C2H2 ZF	ZF
ZNF90	5.2529	6.9953	9.43553e-55	YES	1.3317	NO	C2H2 ZF	ZF
ZNF91	9.7664	9.3357	8.0667e-25	YES	0.9559	NO	C2H2 ZF	ZF
ZNF92	8.1745	9.611	8.06496e-83	YES	1.17573	NO	C2H2 ZF	ZF
ZNF93	5.9185	8.0852	1.26416e-89	YES	1.36609	NO	C2H2 ZF	ZF
ZNF98	4.3718	1.4212	4.34721e-32	YES	0.325083	GT-2	C2H2 ZF	ZF
ZNF99	3.0098	1.2105	2.64839e-22	YES	0.402186	GT-2	C2H2 ZF	ZF
ZSCAN1	6.9429	5.91755	2.91696e-23	YES	0.852317	NO	C2H2 ZF	ZF
ZSCAN10	1.7799	0.872	7.57689e-13	YES	0.489915	GT-2	C2H2 ZF	ZF
ZSCAN12	7.7647	8.4895	5.69064e-34	YES	1.09335	NO	C2H2 ZF	ZF
ZSCAN16	6.5238	7.43555	1.16824e-32	YES	1.13976	NO	C2H2 ZF	ZF
ZSCAN18	12.6881	11.7998	1.23726e-65	YES	0.92999	NO	C2H2 ZF	ZF
ZSCAN2	7.2311	7.5706	1.23287e-24	YES	1.04695	NO	C2H2 ZF	ZF
ZSCAN20	6.2673	6.4385	0.000484427	YES	1.02732	NO	C2H2 ZF	ZF
ZSCAN21	8.5992	9.16615	5.85633e-44	YES	1.06593	NO	C2H2 ZF	ZF
ZSCAN22	7.2926	7.8183	3.57648e-14	YES	1.07209	NO	C2H2 ZF	ZF
ZSCAN23	4.326	4.5125	0.047692	NO	1.04311	NO	C2H2 ZF	ZF
ZSCAN25	8.3342	9.55855	8.86155e-80	YES	1.14691	NO	C2H2 ZF	ZF
ZSCAN26	9.621	9.61965	0.0185548	NO	0.99986	NO	C2H2 ZF	ZF
ZSCAN29	9.6056	9.47145	1.53146e-05	YES	0.986034	NO	C2H2 ZF	ZF
ZSCAN30	10.1273	10.0145	0.000333031	YES	0.988862	NO	C2H2 ZF	ZF
ZSCAN31	8.1137	7.82665	1.02795e-06	YES	0.964622	NO	C2H2 ZF	ZF
ZSCAN32	9.2349	9.6001	3.74508e-20	YES	1.03955	NO	C2H2 ZF	ZF
ZSCAN4	1.4199	0	4.66931e-16	YES	0	GT-2	C2H2 ZF	ZF
ZSCAN5A	7.1703	7.7564	7.41156e-27	YES	1.08174	NO	C2H2 ZF	ZF
ZSCAN5B	2.35	1.8311	3.55045e-09	YES	0.779191	NO	C2H2 ZF	ZF
ZSCAN9	8.1931	8.71035	4.47513e-15	YES	1.06313	NO	C2H2 ZF	ZF
ZUFSP	8.0958	8.17455	0.0657979	NO	1.00973	NO	C2H2 ZF	ZF
ZXDA	6.6255	7.35225	5.60557e-42	YES	1.10969	NO	C2H2 ZF	ZF
ZXDB	8.899	9.1056	2.70857e-06	YES	1.02322	NO	C2H2 ZF	ZF
ZXDC	9.662	9.83925	2.64091e-05	YES	1.01835	NO	C2H2 ZF	ZF
PATZ1	10.2265	10.7057	3.2836e-26	YES	1.04686	NO	C2H2 ZF; AT hook	ZF
ZBTB24	8.4209	8.5108	0.734413	NO	1.01068	NO	C2H2 ZF; AT hook	ZF
ZNF524	8.4693	8.55365	0.0286556	NO	1.00996	NO	C2H2 ZF; AT hook	ZF
ZNF653	8.9705	8.3019	6.03309e-35	YES	0.925467	NO	C2H2 ZF; AT hook	ZF
ZNF277	8.4433	9.1008	7.33726e-55	YES	1.07787	NO	C2H2 ZF; BED ZF	ZF
ZNF512	10.5949	10.8767	5.17812e-22	YES	1.0266	NO	C2H2 ZF; BED ZF	ZF
ZEB1	11.4461	11.9516	4.58907e-21	YES	1.04416	NO	C2H2 ZF; Homeodomain	Homeodomain
ZEB2	12.6689	12.023	5.74231e-12	YES	0.949021	NO	C2H2 ZF; Homeodomain	Homeodomain
ZFHX3	9.2966	9.47475	0.000295283	YES	1.01916	NO	C2H2 ZF; Homeodomain	Homeodomain
ZFHX4	9.6037	9.79525	0.000531943	YES	1.01995	NO	C2H2 ZF; Homeodomain	Homeodomain
TRERF1	9.199	8.4708	5.81362e-22	YES	0.920839	NO	C2H2 ZF; Myb/SANT	ZF
ZNF541	4.924	3.5294	2.39265e-27	YES	0.716775	NO	C2H2 ZF; Myb/SANT	ZF
NFYA	9.8438	9.69775	9.27643e-06	YES	0.985163	NO	CBF/NF-Y	Other
MBNL2	11.9696	10.5711	1.05942e-85	YES	0.883162	NO	CCCH ZF	ZF
ZC3H8	9.5998	8.6397	2.57951e-71	YES	0.899987	NO	CCCH ZF	ZF
ZGPAT	9.5423	9.42795	6.86372e-06	YES	0.988017	NO	CCCH ZF	ZF
CENPB	12.1871	12.5138	2.67381e-06	YES	1.02681	NO	CENPB	Other
CENPBD1	8.5681	8.9222	9.49396e-17	YES	1.04133	NO	CENPB	Other
JRK	9.92	9.4197	1.97058e-24	YES	0.949567	NO	CENPB	Other
JRKL	7.9324	8.2687	3.14586e-09	YES	1.0424	NO	CENPB	Other
TIGD1	8.2624	8.49515	1.40216e-06	YES	1.02817	NO	CENPB	Other
TIGD2	6.877	7.78535	3.30703e-49	YES	1.13209	NO	CENPB	Other
TIGD3	6.359	6.04335	4.23705e-07	YES	0.950362	NO	CENPB	Other
TIGD4	4.7179	5.9573	7.95189e-51	YES	1.2627	NO	CENPB	Other
TIGD5	8.6946	9.1984	3.17813e-22	YES	1.05794	NO	CENPB	Other
TIGD6	7.3873	8.33175	1.91767e-81	YES	1.12785	NO	CENPB	Other
TIGD7	8.7069	8.83895	0.0123214	NO	1.01517	NO	CENPB	Other
CAMTA1	11.8586	10.7728	3.52904e-75	YES	0.908434	NO	CG-1	Other
CAMTA2	12.6081	10.6572	1.30461e-87	YES	0.84527	NO	CG-1	Other
LIN28A	0	0.2741	0.00488116	NO	0.2741	GT-0	CSD	Other
LIN28B	4.045	1.399	1.79778e-22	YES	0.345859	GT-2	CSD	Other
YBX1	12.3727	14.3927	4.19945e-95	YES	1.16326	NO	CSD	Other
YBX2	5.1414	4.332	1.25319e-10	YES	0.842572	NO	CSD	Other
YBX3	9.9263	11.5042	2.29941e-38	YES	1.15896	NO	CSD	Other
RBPJ	11.5073	11.5912	0.048539	NO	1.0073	NO	CSL	Other
RBPJL	1.3701	0	1.48296e-11	YES	0	GT-2	CSL	Other
CUX1	11.8205	12.101	7.89552e-05	YES	1.02373	NO	CUT; Homeodomain	Homeodomain
CUX2	7.676	4.8612	5.51532e-44	YES	0.633299	NO	CUT; Homeodomain	Homeodomain
ONECUT1	1.3589	2.45815	8.60454e-18	YES	1.80893	NO	CUT; Homeodomain	Homeodomain
ONECUT2	7.7765	5.8507	1.43285e-14	YES	0.752356	NO	CUT; Homeodomain	Homeodomain
ONECUT3	0	0	0.180751	NO	0	NO	CUT; Homeodomain	Homeodomain
SATB1	11.091	10.2554	1.62424e-40	YES	0.924664	NO	CUT; Homeodomain	Homeodomain
SATB2	7.9744	9.89455	5.92745e-30	YES	1.24079	NO	CUT; Homeodomain	Homeodomain
CXXC1	10.9317	10.7359	3.79631e-10	YES	0.982093	NO	CxxC	Other
CXXC4	8.8454	9.01635	0.404585	NO	1.01933	NO	CxxC	Other
CXXC5	11.6982	12.359	4.60415e-20	YES	1.05648	NO	CxxC	Other
DNMT1	10.5112	11.4809	1.7341e-29	YES	1.09226	NO	CxxC	Other
FBXL19	10.974	9.57155	6.89308e-67	YES	0.872202	NO	CxxC	Other
KDM2A	11.6011	11.2315	1.01846e-27	YES	0.968137	NO	CxxC	Other
KDM2B	10.1996	10.3535	0.00218545	NO	1.01509	NO	CxxC	Other
TET1	6.6114	5.96975	8.90172e-16	YES	0.902948	NO	CxxC	Other
TET3	9.5489	9.6341	0.57435	NO	1.00892	NO	CxxC	Other
KMT2A	11.8944	10.8924	2.52486e-65	YES	0.915754	NO	CxxC; AT hook	Other
KMT2B	10.9059	10.7222	8.184e-08	YES	0.98316	NO	CxxC; AT hook	Other
DMRT1	0	1.6685	3.60272e-24	YES	1.6685	GT-0	DM	Other
DMRT2	5.4105	4.502	1.61671e-08	YES	0.832086	NO	DM	Other
DMRT3	0	1.03165	0.209507	NO	1.03165	GT-0	DM	Other
DMRTA1	4.883	3.90445	1.65634e-07	YES	0.799601	NO	DM	Other
DMRTA2	3.3589	8.2289	2.42105e-70	YES	2.44988	GT-2	DM	Other
DMRTB1	0	0	0.363144	NO	0	NO	DM	Other
DMRTC2	0	0	0.13065	NO	0	NO	DM	Other
E2F1	8.4906	9.71445	1.96267e-48	YES	1.14414	NO	E2F	Other
E2F2	1.7832	8.002	4.42978e-96	YES	4.48744	GT-2	E2F	Other
E2F3	8.9699	9.7192	1.08871e-34	YES	1.08353	NO	E2F	Other
E2F4	10.5817	10.7948	1.3906e-06	YES	1.02013	NO	E2F	Other
E2F5	8.2966	9.49085	2.34294e-73	YES	1.14394	NO	E2F	Other
E2F6	9.0489	10.0728	8.94946e-89	YES	1.11315	NO	E2F	Other
E2F7	2.8248	7.99115	7.23648e-93	YES	2.82893	GT-2	E2F	Other
E2F8	1.1998	6.9423	1.62714e-95	YES	5.78621	GT-2	E2F	Other
TFDP1	10.8701	11.458	1.32938e-39	YES	1.05408	NO	E2F	Other
TFDP2	10.2852	10.633	1.38079e-14	YES	1.03382	NO	E2F	Other
TFDP3	0	0	0.0161589	NO	0	NO	E2F	Other
EBF1	8.1554	7.53455	3.21396e-09	YES	0.923873	NO	EBF1	Other
EBF2	3.5249	5.2874	6.55543e-21	YES	1.50001	NO	EBF1	Other
EBF3	4.8881	3.7346	6.65857e-11	YES	0.764019	NO	EBF1	Other
EBF4	9.8895	10.039	0.000284425	YES	1.01512	NO	EBF1	Other
EHF	3.9979	2.8095	5.59446e-20	YES	0.702744	NO	Ets	Other
ELF1	8.6748	10.2415	1.34323e-67	YES	1.1806	NO	Ets	Other
ELF2	9.9973	10.022	0.588454	NO	1.00247	NO	Ets	Other
ELF4	5.8341	8.37605	4.23665e-78	YES	1.43571	NO	Ets	Other
ELF5	1.162	2.7034	1.89825e-24	YES	2.32651	GT-2	Ets	Other
ELK1	11.3995	10.5389	6.67966e-25	YES	0.92451	NO	Ets	Other
ELK3	8.8607	10.6714	7.74307e-81	YES	1.20435	NO	Ets	Other
ELK4	9.9309	10.1595	0.020465	NO	1.02302	NO	Ets	Other
ERF	10.3045	11.4623	8.51091e-60	YES	1.11236	NO	Ets	Other
ERG	8.1708	8.203	0.974718	NO	1.00394	NO	Ets	Other
ETS1	9.5244	11.0497	1.37217e-61	YES	1.16015	NO	Ets	Other
ETS2	11.1773	10.6084	7.01253e-12	YES	0.949102	NO	Ets	Other
ETV1	10.5387	12.6095	5.19814e-35	YES	1.1965	NO	Ets	Other
ETV2	3.6056	4.92755	1.45065e-53	YES	1.36664	NO	Ets	Other
ETV3	9.2786	9.6825	2.89038e-22	YES	1.04353	NO	Ets	Other
ETV3L	2.2783	0.91585	6.99906e-08	YES	0.401988	GT-2	Ets	Other
ETV4	5.3407	9.1039	2.03995e-77	YES	1.70463	NO	Ets	Other
ETV5	10.4563	11.7327	4.1867e-54	YES	1.12207	NO	Ets	Other
ETV6	8.5814	10.138	1.37309e-73	YES	1.18139	NO	Ets	Other
ETV7	4.6726	6.14235	3.57895e-38	YES	1.31455	NO	Ets	Other
FEV	2.8875	2.1547	0.0516825	NO	0.746216	NO	Ets	Other
FLI1	8.4898	9.31885	9.88466e-23	YES	1.09765	NO	Ets	Other
GABPA	9.9351	10.3114	2.68829e-26	YES	1.03788	NO	Ets	Other
SPDEF	5.3498	2.6189	3.80532e-78	YES	0.489532	GT-2	Ets	Other
SPI1	7.6074	10.4507	5.59635e-76	YES	1.37375	NO	Ets	Other
SPIB	1.5125	2.88435	3.23582e-23	YES	1.90701	NO	Ets	Other
SPIC	0	0	0.068126	NO	0	NO	Ets	Other
ELF3	4.4198	4.88245	1.94338e-07	YES	1.10468	NO	Ets; AT hook	Other
FLYWCH1	11.8473	10.5786	3.92099e-82	YES	0.892917	NO	FLYWCH	Other
FOXA1	1.2553	0	0.000788695	YES	0	GT-2	Forkhead	Other
FOXA2	0	0.84835	1.34724e-10	YES	0.84835	GT-0	Forkhead	Other
FOXA3	0.9844	2.4835	1.32964e-30	YES	2.52286	GT-2	Forkhead	Other
FOXB1	1.3176	1.30455	0.723664	NO	0.990096	NO	Forkhead	Other
FOXB2	0	0	1.27158e-05	YES	0	NO	Forkhead	Other
FOXC1	8.2117	8.4789	0.000370572	YES	1.03254	NO	Forkhead	Other
FOXC2	4.8624	5.0609	0.00762845	NO	1.04082	NO	Forkhead	Other
FOXD1	5.7178	8.368	5.90008e-65	YES	1.4635	NO	Forkhead	Other
FOXD2	3.1067	4.63805	1.17784e-37	YES	1.49292	NO	Forkhead	Other
FOXD3	0	4.9767	3.48973e-82	YES	4.9767	GT-0	Forkhead	Other
FOXD4	5.4728	4.25305	5.06483e-35	YES	0.777125	NO	Forkhead	Other
FOXD4L1	4.3122	3.58775	4.62245e-12	YES	0.832	NO	Forkhead	Other
FOXD4L3	4.4869	2.6757	1.40525e-28	YES	0.596336	NO	Forkhead	Other
FOXD4L4	4.3292	2.21985	1.87025e-44	YES	0.512762	NO	Forkhead	Other
FOXD4L5	4.1425	2.45235	1.2049e-37	YES	0.591998	NO	Forkhead	Other
FOXD4L6	5.4415	2.50665	4.36467e-56	YES	0.460654	GT-2	Forkhead	Other
FOXE1	1.2139	0	7.30544e-08	YES	0	GT-2	Forkhead	Other
FOXE3	3.0383	1.54975	1.39249e-34	YES	0.510071	NO	Forkhead	Other
FOXF1	7.5576	6.8302	9.49487e-11	YES	0.903753	NO	Forkhead	Other
FOXF2	7.7528	8.0893	3.53751e-06	YES	1.0434	NO	Forkhead	Other
FOXG1	10.9315	11.0899	2.27303e-08	YES	1.01449	NO	Forkhead	Other
FOXH1	4.3281	3.15045	2.15619e-18	YES	0.727906	NO	Forkhead	Other
FOXI1	0	0	0.119473	NO	0	NO	Forkhead	Other
FOXI2	0	0	0.00391438	NO	0	NO	Forkhead	Other
FOXI3	0	0	0.0532357	NO	0	NO	Forkhead	Other
FOXJ1	6.8816	9.4425	7.92177e-39	YES	1.37214	NO	Forkhead	Other
FOXJ2	9.7815	10.0389	0.000171841	YES	1.02631	NO	Forkhead	Other
FOXJ3	11.1445	11.1339	0.13821	NO	0.999053	NO	Forkhead	Other
FOXK1	10.9633	11.0869	0.00923979	NO	1.01127	NO	Forkhead	Other
FOXK2	11.0579	10.9432	0.00489455	NO	0.989627	NO	Forkhead	Other
FOXL1	4.659	5.57725	4.28203e-20	YES	1.19709	NO	Forkhead	Other
FOXL2	4.6166	4.92955	1.03343e-05	YES	1.06779	NO	Forkhead	Other
FOXM1	5.9904	11.0447	2.41646e-96	YES	1.84373	NO	Forkhead	Other
FOXN1	0	0	2.53897e-11	YES	0	NO	Forkhead	Other
FOXN2	9.7461	9.92305	0.000444377	YES	1.01816	NO	Forkhead	Other
FOXN3	10.6509	10.6564	0.576752	NO	1.00052	NO	Forkhead	Other
FOXN4	2.9831	3.9661	4.10627e-13	YES	1.32952	NO	Forkhead	Other
FOXO1	9.6774	10.308	8.10895e-21	YES	1.06517	NO	Forkhead	Other
FOXO3	11.4725	11.2912	3.53406e-08	YES	0.984197	NO	Forkhead	Other
FOXO4	11.3656	8.97935	3.60071e-91	YES	0.790046	NO	Forkhead	Other
FOXO6	7.0357	7.06425	0.670608	NO	1.00406	NO	Forkhead	Other
FOXP1	10.1587	9.1372	3.09486e-44	YES	0.899446	NO	Forkhead	Other
FOXP2	7.3679	5.6985	4.61046e-15	YES	0.773423	NO	Forkhead	Other
FOXP3	5.1711	4.7377	2.25867e-08	YES	0.916188	NO	Forkhead	Other
FOXP4	10.0641	9.37335	1.11406e-32	YES	0.931365	NO	Forkhead	Other
FOXQ1	5.7425	4.1918	1.46449e-44	YES	0.729961	NO	Forkhead	Other
FOXR1	0	0	0.95095	NO	0	NO	Forkhead	Other
FOXR2	0	0	0.547952	NO	0	NO	Forkhead	Other
FOXS1	5.6337	6.6188	1.60875e-28	YES	1.17486	NO	Forkhead	Other
GATA1	1.823	0.9058	7.00204e-14	YES	0.496873	GT-2	GATA	Other
GATA2	7.5221	6.70435	1.34442e-14	YES	0.891287	NO	GATA	Other
GATA3	2.7098	4.11975	8.02688e-27	YES	1.52032	NO	GATA	Other
GATA4	1.0856	3.64685	2.42425e-43	YES	3.35929	GT-2	GATA	Other
GATA5	0	0	0.188064	NO	0	NO	GATA	Other
GATA6	2.538	2.831	0.0502707	NO	1.11545	NO	GATA	Other
GATAD2A	10.8538	11.4697	8.20906e-38	YES	1.05675	NO	GATA	Other
GATAD2B	10.8846	10.9805	0.461351	NO	1.00882	NO	GATA	Other
TRPS1	9.4145	10.0211	1.87161e-23	YES	1.06443	NO	GATA	Other
ZGLP1	8.5776	6.85085	2.10996e-58	YES	0.798691	NO	GATA	Other
GCM1	0	1.68785	3.94208e-17	YES	1.68785	GT-0	GCM	Other
GCM2	0.9142	0	0.00111281	YES	0	GT-2	GCM	Other
GRHL1	7.1208	5.66645	1.98832e-32	YES	0.79576	NO	Grainyhead	Other
GRHL2	2.0198	1.6381	0.00012241	YES	0.811021	NO	Grainyhead	Other
GRHL3	4.0574	6.3649	1.13576e-46	YES	1.56871	NO	Grainyhead	Other
TFCP2	10.3127	10.671	6.30681e-23	YES	1.03475	NO	Grainyhead	Other
TFCP2L1	6.3816	7.3419	5.76901e-12	YES	1.15048	NO	Grainyhead	Other
UBP1	11.2301	10.9911	2.3817e-13	YES	0.978722	NO	Grainyhead	Other
GTF2I	12.4601	13.0162	3.01684e-25	YES	1.04463	NO	GTF2I-like	Other
GTF2IRD1	9.3082	10.0158	1.44421e-44	YES	1.07601	NO	GTF2I-like	Other
GTF2IRD2	9.0628	9.79515	2.94613e-38	YES	1.08081	NO	GTF2I-like	Other
GTF2IRD2B	9.7431	10.5756	5.05567e-51	YES	1.08545	NO	GTF2I-like	Other
BBX	10.8319	11.1119	2.22034e-08	YES	1.02584	NO	HMG/Sox	Other
CIC	12.4579	11.8263	4.06443e-36	YES	0.949305	NO	HMG/Sox	Other
HBP1	10.4584	11.3138	5.70588e-63	YES	1.08179	NO	HMG/Sox	Other
HMG20A	10.1439	10.4298	6.6035e-12	YES	1.02818	NO	HMG/Sox	Other
HMG20B	9.7169	11.0929	9.17927e-81	YES	1.14161	NO	HMG/Sox	Other
HMGN3	11.1545	10.7686	5.01953e-22	YES	0.965409	NO	HMG/Sox	Other
LEF1	8.5632	9.52935	4.48569e-32	YES	1.11283	NO	HMG/Sox	Other
SOX1	7.5133	6.29075	1.48951e-10	YES	0.837282	NO	HMG/Sox	Other
SOX10	11.256	9.20975	1.90836e-19	YES	0.818208	NO	HMG/Sox	Other
SOX11	7.6594	10.5439	1.5797e-73	YES	1.3766	NO	HMG/Sox	Other
SOX12	10.0201	10.6784	9.01869e-24	YES	1.06569	NO	HMG/Sox	Other
SOX13	9.9534	10.4524	8.91795e-15	YES	1.05014	NO	HMG/Sox	Other
SOX14	0	0	0.0482137	NO	0	NO	HMG/Sox	Other
SOX15	8.631	8.18005	6.47467e-08	YES	0.947752	NO	HMG/Sox	Other
SOX17	6.5703	5.7426	4.76751e-22	YES	0.874024	NO	HMG/Sox	Other
SOX18	8.0929	7.777	0.00471498	NO	0.960966	NO	HMG/Sox	Other
SOX2	11.5458	13.4217	1.69742e-76	YES	1.16248	NO	HMG/Sox	Other
SOX21	9.0088	10.024	2.87334e-31	YES	1.1127	NO	HMG/Sox	Other
SOX3	5.5588	6.13535	0.000214985	YES	1.10372	NO	HMG/Sox	Other
SOX30	1.9294	2.16525	0.0160377	NO	1.12224	NO	HMG/Sox	Other
SOX4	8.9172	11.8577	1.53395e-87	YES	1.32976	NO	HMG/Sox	Other
SOX5	8.7249	9.11225	1.54962e-11	YES	1.0444	NO	HMG/Sox	Other
SOX6	9.1826	10.2171	2.61847e-36	YES	1.11265	NO	HMG/Sox	Other
SOX7	7.8023	6.3824	3.0875e-75	YES	0.818015	NO	HMG/Sox	Other
SOX8	11.8498	12.164	0.00152849	NO	1.02652	NO	HMG/Sox	Other
SOX9	11.4581	12.8136	8.04726e-45	YES	1.1183	NO	HMG/Sox	Other
SRY	0	0	9.04235e-07	YES	0	NO	HMG/Sox	Other
TCF7	6.7526	8.08495	1.05448e-47	YES	1.19731	NO	HMG/Sox	Other
TCF7L1	8.6052	9.75165	1.85554e-52	YES	1.13323	NO	HMG/Sox	Other
TCF7L2	9.3573	9.4662	0.00625905	NO	1.01164	NO	HMG/Sox	Other
ADNP	11.358	11.9613	1.807e-56	YES	1.05312	NO	Homeodomain	Homeodomain
ADNP2	9.3123	10.1623	2.09103e-65	YES	1.09128	NO	Homeodomain	Homeodomain
ALX1	0	0.82	0.262709	NO	0.82	GT-0	Homeodomain	Homeodomain
ALX3	2.4689	4.9415	5.0896e-46	YES	2.0015	GT-2	Homeodomain	Homeodomain
ALX4	3.7397	4.4496	1.23731e-06	YES	1.18983	NO	Homeodomain	Homeodomain
ANHX	0	0	0.000118945	YES	0	NO	Homeodomain	Homeodomain
ARGFX	0	0	0.00946463	NO	0	NO	Homeodomain	Homeodomain
ARX	8.4617	7.01135	0.000462946	YES	0.828598	NO	Homeodomain	Homeodomain
BARHL1	1.179	3.1551	2.28893e-09	YES	2.67608	GT-2	Homeodomain	Homeodomain
BARHL2	1.7395	0.7832	1.58404e-11	YES	0.450244	GT-2	Homeodomain	Homeodomain
BARX1	1.3987	3.3359	2.47651e-36	YES	2.385	GT-2	Homeodomain	Homeodomain
BARX2	4.2422	2.58915	9.28862e-31	YES	0.610332	NO	Homeodomain	Homeodomain
BSX	0	0	0.651785	NO	0	NO	Homeodomain	Homeodomain
CDX1	1.9131	2.00285	0.596061	NO	1.04691	NO	Homeodomain	Homeodomain
CDX2	0	0	0.00017169	YES	0	NO	Homeodomain	Homeodomain
CDX4	0	0	0.868548	NO	0	NO	Homeodomain	Homeodomain
CRX	0	0	0.0887713	NO	0	NO	Homeodomain	Homeodomain
DBX1	0	0	1.13644e-08	YES	0	NO	Homeodomain	Homeodomain
DBX2	6.81	8.4004	1.0928e-20	YES	1.23354	NO	Homeodomain	Homeodomain
DLX1	7.7005	6.92885	0.460281	NO	0.899792	NO	Homeodomain	Homeodomain
DLX2	5.4263	4.6349	0.448468	NO	0.854155	NO	Homeodomain	Homeodomain
DLX3	1.5604	1.96595	0.0386686	NO	1.2599	NO	Homeodomain	Homeodomain
DLX4	2.8022	2.87465	0.243522	NO	1.02585	NO	Homeodomain	Homeodomain
DLX5	6.3638	5.065	0.727048	NO	0.795908	NO	Homeodomain	Homeodomain
DLX6	6.3156	3.48835	9.16496e-07	YES	0.552339	NO	Homeodomain	Homeodomain
DMBX1	0	3.40765	1.55858e-55	YES	3.40765	GT-0	Homeodomain	Homeodomain
DPRX	0	0	4.91686e-09	YES	0	NO	Homeodomain	Homeodomain
DRGX	2.695	0.91705	1.14385e-20	YES	0.340278	GT-2	Homeodomain	Homeodomain
DUX4	0	0	3.86288e-07	YES	0	NO	Homeodomain	Homeodomain
DUXA	0	0	0.807003	NO	0	NO	Homeodomain	Homeodomain
EMX1	3.548	4.12485	0.0214423	NO	1.16258	NO	Homeodomain	Homeodomain
EMX2	9.5484	7.39665	1.96981e-16	YES	0.774648	NO	Homeodomain	Homeodomain
EN1	1.6553	7.7292	3.02716e-68	YES	4.66937	GT-2	Homeodomain	Homeodomain
EN2	4.4119	6.92805	2.09614e-17	YES	1.57031	NO	Homeodomain	Homeodomain
ESX1	0	0	0.0269541	NO	0	NO	Homeodomain	Homeodomain
EVX1	0	1.91895	9.95475e-45	YES	1.91895	GT-0	Homeodomain	Homeodomain
EVX2	0	3.40485	5.36213e-72	YES	3.40485	GT-0	Homeodomain	Homeodomain
GBX1	0	0.7922	0.117011	NO	0.7922	GT-0	Homeodomain	Homeodomain
GBX2	4.6646	6.0608	6.4764e-13	YES	1.29932	NO	Homeodomain	Homeodomain
GSC	0	6.1247	1.56381e-91	YES	6.1247	GT-0	Homeodomain	Homeodomain
GSC2	0	0	0.133646	NO	0	NO	Homeodomain	Homeodomain
GSX1	2.5322	6.5612	6.64036e-46	YES	2.59111	GT-2	Homeodomain	Homeodomain
GSX2	3.7763	5.61355	3.95949e-31	YES	1.48652	NO	Homeodomain	Homeodomain
HDX	7.3427	7.6347	1.38693e-08	YES	1.03977	NO	Homeodomain	Homeodomain
HESX1	4.6494	5.53275	1.16209e-32	YES	1.18999	NO	Homeodomain	Homeodomain
HHEX	6.7834	7.749	6.86755e-27	YES	1.14235	NO	Homeodomain	Homeodomain
HLX	6.3268	7.7318	1.28234e-60	YES	1.22207	NO	Homeodomain	Homeodomain
HMBOX1	9.0603	8.6793	5.31178e-18	YES	0.957948	NO	Homeodomain	Homeodomain
HMX1	5.3722	2.90725	4.13977e-13	YES	0.541166	NO	Homeodomain	Homeodomain
HMX2	0	0	2.46953e-08	YES	0	NO	Homeodomain	Homeodomain
HMX3	0	0	0.000109836	YES	0	NO	Homeodomain	Homeodomain
HNF1A	0	1.44465	1.16273e-12	YES	1.44465	GT-0	Homeodomain	Homeodomain
HNF1B	1.4682	0.9007	1.28058e-06	YES	0.613472	NO	Homeodomain	Homeodomain
HOMEZ	7.9845	8.45585	8.01821e-31	YES	1.05903	NO	Homeodomain	Homeodomain
HOXA1	0	5.74785	1.22431e-83	YES	5.74785	GT-0	Homeodomain	39HOX
HOXA10	1.2837	8.02735	1.42855e-90	YES	6.25329	GT-2	Homeodomain	39HOX
HOXA11	0	4.92265	6.40092e-78	YES	4.92265	GT-0	Homeodomain	39HOX
HOXA13	0	5.30255	1.13216e-78	YES	5.30255	GT-0	Homeodomain	39HOX
HOXA2	0	5.4193	6.1211e-71	YES	5.4193	GT-0	Homeodomain	39HOX
HOXA3	0	6.91595	2.40149e-75	YES	6.91595	GT-0	Homeodomain	39HOX
HOXA4	0	7.49255	1.50991e-67	YES	7.49255	GT-0	Homeodomain	39HOX
HOXA5	1.0856	7.61895	7.4108e-76	YES	7.01819	GT-2	Homeodomain	39HOX
HOXA6	0	4.87365	7.00067e-77	YES	4.87365	GT-0	Homeodomain	39HOX
HOXA7	1.1689	8.79125	3.73866e-77	YES	7.52096	GT-2	Homeodomain	39HOX
HOXA9	1.0359	4.05945	1.97212e-66	YES	3.91877	GT-2	Homeodomain	39HOX
HOXB1	0	0	0.00822291	NO	0	NO	Homeodomain	39HOX
HOXB13	0	4.15725	1.71026e-67	YES	4.15725	GT-0	Homeodomain	39HOX
HOXB2	3.3713	7.3572	6.28948e-54	YES	2.1823	GT-2	Homeodomain	39HOX
HOXB3	3.2153	8.5011	7.9276e-59	YES	2.64395	GT-2	Homeodomain	39HOX
HOXB4	1.2448	5.51175	5.32104e-66	YES	4.42782	GT-2	Homeodomain	39HOX
HOXB5	0	3.051	1.72292e-40	YES	3.051	GT-0	Homeodomain	39HOX
HOXB6	0	3.48885	2.83072e-47	YES	3.48885	GT-0	Homeodomain	39HOX
HOXB7	1.2182	6.8146	4.2946e-76	YES	5.59399	GT-2	Homeodomain	39HOX
HOXB8	0	1.99705	1.42681e-33	YES	1.99705	GT-0	Homeodomain	39HOX
HOXB9	0	3.14295	7.5815e-55	YES	3.14295	GT-0	Homeodomain	39HOX
HOXC10	1.113	7.77955	1.82264e-75	YES	6.98971	GT-2	Homeodomain	39HOX
HOXC11	0	5.19605	5.08915e-70	YES	5.19605	GT-0	Homeodomain	39HOX
HOXC12	0	0	0.00015582	YES	0	NO	Homeodomain	39HOX
HOXC13	0	4.66255	1.6141e-70	YES	4.66255	GT-0	Homeodomain	39HOX
HOXC4	1.9818	7.6105	7.58561e-87	YES	3.8402	GT-2	Homeodomain	39HOX
HOXC5	0	3.7505	1.98359e-46	YES	3.7505	GT-0	Homeodomain	39HOX
HOXC6	1.1328	6.3565	2.07951e-75	YES	5.61132	GT-2	Homeodomain	39HOX
HOXC8	0	4.7553	4.21898e-70	YES	4.7553	GT-0	Homeodomain	39HOX
HOXC9	0	5.756	2.10382e-77	YES	5.756	GT-0	Homeodomain	39HOX
HOXD1	4.6034	3.9701	1.50373e-07	YES	0.862428	NO	Homeodomain	39HOX
HOXD10	0	7.74205	8.35574e-94	YES	7.74205	GT-0	Homeodomain	39HOX
HOXD11	0	6.9125	8.15236e-86	YES	6.9125	GT-0	Homeodomain	39HOX
HOXD12	0	2.2552	1.46029e-59	YES	2.2552	GT-0	Homeodomain	39HOX
HOXD13	0	6.7124	5.70119e-87	YES	6.7124	GT-0	Homeodomain	39HOX
HOXD3	1.8815	6.07665	1.17153e-50	YES	3.22968	GT-2	Homeodomain	39HOX
HOXD4	0	5.12935	4.4435e-67	YES	5.12935	GT-0	Homeodomain	39HOX
HOXD8	0	6.58815	7.67284e-80	YES	6.58815	GT-0	Homeodomain	39HOX
HOXD9	0	6.9539	1.67183e-86	YES	6.9539	GT-0	Homeodomain	39HOX
IRX1	5.904	7.57505	0.000795628	YES	1.28304	NO	Homeodomain	Homeodomain
IRX2	5.6499	1.98265	6.71386e-19	YES	0.350918	GT-2	Homeodomain	Homeodomain
IRX3	5.8738	6.28535	0.00943739	NO	1.07007	NO	Homeodomain	Homeodomain
IRX4	0	0	0.00933813	NO	0	NO	Homeodomain	Homeodomain
IRX5	3.4632	5.97295	3.30854e-20	YES	1.72469	NO	Homeodomain	Homeodomain
IRX6	2.9117	0.92545	1.21678e-28	YES	0.317838	GT-2	Homeodomain	Homeodomain
ISL1	0	0	9.23138e-12	YES	0	NO	Homeodomain	Homeodomain
ISL2	1.2826	5.43885	1.02302e-83	YES	4.24049	GT-2	Homeodomain	Homeodomain
ISX	0	0	0.0145504	NO	0	NO	Homeodomain	Homeodomain
LBX1	0	2.9461	6.42959e-13	YES	2.9461	GT-0	Homeodomain	Homeodomain
LBX2	1.9723	3.43235	3.5899e-40	YES	1.74028	NO	Homeodomain	Homeodomain
LEUTX	0	0	0.846517	NO	0	NO	Homeodomain	Homeodomain
LHX1	3.1726	1.81925	2.00067e-14	YES	0.573426	NO	Homeodomain	Homeodomain
LHX2	10.6538	9.63475	9.97012e-05	YES	0.904349	NO	Homeodomain	Homeodomain
LHX3	0	1.81545	1.19981e-18	YES	1.81545	GT-0	Homeodomain	Homeodomain
LHX4	6.1453	5.07365	6.33298e-24	YES	0.825615	NO	Homeodomain	Homeodomain
LHX5	1.4349	1.36985	0.224753	NO	0.954666	NO	Homeodomain	Homeodomain
LHX6	8.7165	5.9139	9.90605e-33	YES	0.678472	NO	Homeodomain	Homeodomain
LHX8	0	0	1.49231e-06	YES	0	NO	Homeodomain	Homeodomain
LHX9	1.2948	6.7766	4.94475e-59	YES	5.2337	GT-2	Homeodomain	Homeodomain
LMX1A	0	0	1.12111e-07	YES	0	NO	Homeodomain	Homeodomain
LMX1B	1.3215	1.3383	0.77918	NO	1.01271	NO	Homeodomain	Homeodomain
MEIS1	9.1622	9.39355	0.0414525	NO	1.02525	NO	Homeodomain	Homeodomain
MEIS2	9.9789	9.8526	0.000493885	YES	0.987343	NO	Homeodomain	Homeodomain
MEIS3	10.0121	10.4734	0.0211757	NO	1.04607	NO	Homeodomain	Homeodomain
MEOX1	1.2312	1.2736	0.0133086	NO	1.03444	NO	Homeodomain	Homeodomain
MEOX2	4.227	9.7568	1.41712e-75	YES	2.30821	GT-2	Homeodomain	Homeodomain
MIXL1	2.3532	3.2714	6.93804e-11	YES	1.39019	NO	Homeodomain	Homeodomain
MKX	6.3089	4.00495	1.15141e-32	YES	0.63481	NO	Homeodomain	Homeodomain
MNX1	0	2.87785	1.76472e-29	YES	2.87785	GT-0	Homeodomain	Homeodomain
MSX1	7.6573	9.15755	4.27544e-55	YES	1.19592	NO	Homeodomain	Homeodomain
MSX2	4.4324	4.19915	0.308416	NO	0.947376	NO	Homeodomain	Homeodomain
NANOG	1.5297	1.06965	9.94638e-08	YES	0.699255	NO	Homeodomain	Homeodomain
NANOGNB	0	0	0.747798	NO	0	NO	Homeodomain	Homeodomain
NANOGP8	1.3228	0.76025	2.87658e-06	YES	0.574728	NO	Homeodomain	Homeodomain
NKX1-1	0	0	0.766631	NO	0	NO	Homeodomain	Homeodomain
NKX1-2	4.0169	2.56885	2.93202e-14	YES	0.639511	NO	Homeodomain	Homeodomain
NKX2-1	4.0279	1.38815	4.20583e-23	YES	0.344634	GT-2	Homeodomain	Homeodomain
NKX2-2	8.4418	8.97465	2.01675e-06	YES	1.06312	NO	Homeodomain	Homeodomain
NKX2-3	0	0	0.498279	NO	0	NO	Homeodomain	Homeodomain
NKX2-4	0	0	0.0202742	NO	0	NO	Homeodomain	Homeodomain
NKX2-5	1.2826	7.1797	1.10189e-80	YES	5.59777	GT-2	Homeodomain	Homeodomain
NKX2-6	0	0	0.594917	NO	0	NO	Homeodomain	Homeodomain
NKX2-8	2.5022	0.77485	1.5662e-21	YES	0.309667	GT-2	Homeodomain	Homeodomain
NKX3-1	5.9288	5.88495	0.39284	NO	0.992604	NO	Homeodomain	Homeodomain
NKX3-2	0	5.0276	5.34819e-83	YES	5.0276	GT-0	Homeodomain	Homeodomain
NKX6-1	4.6617	4.9089	0.000340558	YES	1.05303	NO	Homeodomain	Homeodomain
NKX6-2	10.165	7.09765	7.95189e-51	YES	0.698244	NO	Homeodomain	Homeodomain
NKX6-3	4.429	0	1.27673e-78	YES	0	GT-2	Homeodomain	Homeodomain
NOBOX	0	0	0.285389	NO	0	NO	Homeodomain	Homeodomain
NOTO	0	0	0.0358895	NO	0	NO	Homeodomain	Homeodomain
OTP	1.1722	6.56715	8.8067e-61	YES	5.60241	GT-2	Homeodomain	Homeodomain
OTX1	6.0229	7.235	7.27074e-16	YES	1.20125	NO	Homeodomain	Homeodomain
OTX2	3.302	0	8.42553e-29	YES	0	GT-2	Homeodomain	Homeodomain
PBX1	11.4233	11.7263	4.60812e-12	YES	1.02652	NO	Homeodomain	Homeodomain
PBX2	11.2294	10.7424	1.3238e-33	YES	0.956632	NO	Homeodomain	Homeodomain
PBX3	9.1592	10.1947	1.41146e-15	YES	1.11306	NO	Homeodomain	Homeodomain
PBX4	6.2117	5.64585	1.58034e-12	YES	0.908906	NO	Homeodomain	Homeodomain
PDX1	0	0	3.29354e-16	YES	0	NO	Homeodomain	Homeodomain
PHOX2A	0	1.1137	6.62605e-26	YES	1.1137	GT-0	Homeodomain	Homeodomain
PHOX2B	0	0	8.92303e-06	YES	0	NO	Homeodomain	Homeodomain
PITX1	2.3839	6.7706	2.63141e-72	YES	2.84014	GT-2	Homeodomain	Homeodomain
PITX2	0	1.7633	1.62166e-14	YES	1.7633	GT-0	Homeodomain	Homeodomain
PITX3	0.9747	0.8661	0.82118	NO	0.888581	NO	Homeodomain	Homeodomain
PKNOX1	9.58	9.5804	0.385387	NO	1.00004	NO	Homeodomain	Homeodomain
PKNOX2	9.7534	9.39345	2.00772e-07	YES	0.963095	NO	Homeodomain	Homeodomain
PROP1	0	0	2.03075e-09	YES	0	NO	Homeodomain	Homeodomain
PRRX1	9.5129	11.6481	3.39904e-87	YES	1.22445	NO	Homeodomain	Homeodomain
PRRX2	3.7383	3.69705	0.260885	NO	0.988966	NO	Homeodomain	Homeodomain
RAX	1.0359	0	2.26351e-07	YES	0	GT-2	Homeodomain	Homeodomain
RAX2	1.5721	0	4.16537e-43	YES	0	GT-2	Homeodomain	Homeodomain
RHOXF1	5.2474	2.5547	3.07395e-52	YES	0.486851	GT-2	Homeodomain	Homeodomain
RHOXF2	0	0	0.536287	NO	0	NO	Homeodomain	Homeodomain
RHOXF2B	0	0.7926	0.264401	NO	0.7926	GT-0	Homeodomain	Homeodomain
SEBOX	0	0	0.0224275	NO	0	NO	Homeodomain	Homeodomain
SHOX	0	0	0.75749	NO	0	NO	Homeodomain	Homeodomain
SHOX2	1.9374	8.71585	4.03753e-92	YES	4.49874	GT-2	Homeodomain	Homeodomain
SIX1	3.7736	7.5191	2.31299e-82	YES	1.99255	NO	Homeodomain	Homeodomain
SIX2	2.6395	4.0088	1.61792e-33	YES	1.51877	NO	Homeodomain	Homeodomain
SIX3	5.7176	2.23565	8.87493e-49	YES	0.391012	GT-2	Homeodomain	Homeodomain
SIX4	6.284	6.60715	0.00238289	NO	1.05142	NO	Homeodomain	Homeodomain
SIX5	7.79	8.3295	3.53798e-11	YES	1.06926	NO	Homeodomain	Homeodomain
SIX6	0	2.0271	8.21908e-23	YES	2.0271	GT-0	Homeodomain	Homeodomain
TGIF1	8.2565	10.6544	7.13709e-82	YES	1.29042	NO	Homeodomain	Homeodomain
TGIF2	7.4587	9.40385	7.77205e-89	YES	1.26079	NO	Homeodomain	Homeodomain
TGIF2LX	0	0	0.794416	NO	0	NO	Homeodomain	Homeodomain
TGIF2LY	0	0	0.895205	NO	0	NO	Homeodomain	Homeodomain
TLX1	0	3.1019	6.80781e-53	YES	3.1019	GT-0	Homeodomain	Homeodomain
TLX2	3.1184	2.1368	0.000267805	YES	0.685223	NO	Homeodomain	Homeodomain
TLX3	0	0	5.71574e-05	YES	0	NO	Homeodomain	Homeodomain
TPRX1	0	0	0.010483	NO	0	NO	Homeodomain	Homeodomain
UNCX	0	0	5.53673e-05	YES	0	NO	Homeodomain	Homeodomain
VAX1	5.6692	2.55355	7.35339e-25	YES	0.450425	GT-2	Homeodomain	Homeodomain
VAX2	5.1316	6.94735	1.70631e-24	YES	1.35384	NO	Homeodomain	Homeodomain
VENTX	4.7122	5.686	1.9925e-12	YES	1.20666	NO	Homeodomain	Homeodomain
VSX1	6.9254	4.401	2.32664e-72	YES	0.635487	NO	Homeodomain	Homeodomain
VSX2	2.5222	1.69425	1.87173e-13	YES	0.671735	NO	Homeodomain	Homeodomain
ZFHX2	9.1744	7.34205	1.12157e-71	YES	0.800276	NO	Homeodomain	Homeodomain
ZHX1	10.8958	11.0753	1.42663e-07	YES	1.01647	NO	Homeodomain	Homeodomain
ZHX2	10.3237	10.4949	1.08513e-06	YES	1.01659	NO	Homeodomain	Homeodomain
ZHX3	12.1522	11.8549	4.55422e-11	YES	0.975539	NO	Homeodomain	Homeodomain
PAX2	2.8179	1.96605	0.00487949	NO	0.6977	NO	Homeodomain; Paired box	Homeodomain
PAX3	1.9029	5.2107	5.9511e-17	YES	2.73829	GT-2	Homeodomain; Paired box	Homeodomain
PAX4	0	0	0.228727	NO	0	NO	Homeodomain; Paired box	Homeodomain
PAX6	10.4399	9.9409	1.44335e-09	YES	0.952203	NO	Homeodomain; Paired box	Homeodomain
PAX7	4.9574	1.81655	2.06675e-26	YES	0.366432	GT-2	Homeodomain; Paired box	Homeodomain
POU1F1	1.7442	0	1.75393e-27	YES	0	GT-2	Homeodomain; POU	Homeodomain
POU2F1	10.3205	9.7745	3.96981e-35	YES	0.947096	NO	Homeodomain; POU	Homeodomain
POU2F2	8.6092	8.5658	0.0275836	NO	0.994959	NO	Homeodomain; POU	Homeodomain
POU2F3	1.8647	2.10725	0.000352962	YES	1.13007	NO	Homeodomain; POU	Homeodomain
POU3F1	7.6315	5.1533	3.96087e-40	YES	0.675267	NO	Homeodomain; POU	Homeodomain
POU3F2	9.7839	11.2421	6.39027e-60	YES	1.14904	NO	Homeodomain; POU	Homeodomain
POU3F3	11.3832	11.6599	1.61925e-07	YES	1.02431	NO	Homeodomain; POU	Homeodomain
POU3F4	7.7264	9.20855	2.84939e-11	YES	1.19183	NO	Homeodomain; POU	Homeodomain
POU4F1	3.5023	4.06065	5.64402e-05	YES	1.15942	NO	Homeodomain; POU	Homeodomain
POU4F2	0	0.8353	4.67862e-05	YES	0.8353	GT-0	Homeodomain; POU	Homeodomain
POU4F3	1.1699	1.58985	2.77209e-07	YES	1.35896	NO	Homeodomain; POU	Homeodomain
POU5F1	4.0978	3.75235	0.000596477	YES	0.915699	NO	Homeodomain; POU	Homeodomain
POU5F1B	2.4254	3.32035	1.90836e-19	YES	1.36899	NO	Homeodomain; POU	Homeodomain
POU5F2	2.3051	0.872	1.9685e-35	YES	0.378292	GT-2	Homeodomain; POU	Homeodomain
POU6F1	11.3222	9.9584	2.05427e-80	YES	0.879546	NO	Homeodomain; POU	Homeodomain
POU6F2	5.8852	3.38515	5.19597e-37	YES	0.575197	NO	Homeodomain; POU	Homeodomain
HSF1	11.3136	11.1336	1.58202e-07	YES	0.984094	NO	HSF	Other
HSF2	9.3519	9.4095	0.866123	NO	1.00616	NO	HSF	Other
HSF4	10.6553	7.87035	1.90143e-84	YES	0.738632	NO	HSF	Other
HSF5	2.2352	1.50315	1.89703e-16	YES	0.67249	NO	HSF	Other
HSFX1	6.3111	4.5027	2.37527e-62	YES	0.713457	NO	HSF	Other
HSFX2	5.5433	3.0351	7.50416e-52	YES	0.547526	NO	HSF	Other
HSFY1	3.6011	0.7933	1.62702e-22	YES	0.220294	GT-2	HSF	Other
HSFY2	5.3903	1.9596	8.25577e-22	YES	0.363542	GT-2	HSF	Other
IRF1	8.3609	10.2569	3.93952e-60	YES	1.22677	NO	IRF	Other
IRF2	9.3513	10.3672	9.63156e-65	YES	1.10864	NO	IRF	Other
IRF3	10.232	10.4719	9.77315e-08	YES	1.02345	NO	IRF	Other
IRF4	3.1456	3.57265	4.13672e-06	YES	1.13576	NO	IRF	Other
IRF5	7.392	8.9023	5.49781e-46	YES	1.20432	NO	IRF	Other
IRF6	6.4609	5.47295	3.66543e-20	YES	0.847088	NO	IRF	Other
IRF7	8.5799	9.2221	2.84626e-16	YES	1.07485	NO	IRF	Other
IRF8	6.9964	9.03855	2.48823e-57	YES	1.29189	NO	IRF	Other
IRF9	10.6994	11.0393	4.53832e-15	YES	1.03177	NO	IRF	Other
MSANTD1	6.9897	4.1921	2.08855e-83	YES	0.599754	NO	MADF	Other
MSANTD3	8.7942	9.6546	1.13292e-58	YES	1.09784	NO	MADF	Other
NAIF1	7.7399	8.33845	1.41568e-72	YES	1.07733	NO	MADF	Other
MEF2A	11.2727	11.1043	0.000168845	YES	0.985061	NO	MADS box	Other
MEF2B	5.7105	4.9868	3.89959e-18	YES	0.873269	NO	MADS box	Other
MEF2C	10.2037	10.9375	4.67559e-09	YES	1.07191	NO	MADS box	Other
MEF2D	11.6784	10.7606	2.19836e-46	YES	0.92141	NO	MADS box	Other
SRF	10.8347	10.6039	2.41441e-05	YES	0.978698	NO	MADS box	Other
BAZ2B	10.7871	9.8769	5.13087e-47	YES	0.915621	NO	MBD	Other
MBD2	10.4173	10.6039	9.11476e-10	YES	1.01792	NO	MBD	Other
MBD3	12.2068	12.1346	0.0045242	NO	0.994085	NO	MBD	Other
MBD4	9.9538	9.9605	0.895118	NO	1.00067	NO	MBD	Other
MBD6	10.5576	10.6448	0.16555	NO	1.00826	NO	MBD	Other
PIN1	12.0975	11.1883	9.98855e-54	YES	0.924844	NO	MBD	Other
SETDB1	9.9395	10.5647	5.13011e-42	YES	1.0629	NO	MBD	Other
SETDB2	8.79	8.23225	2.82324e-49	YES	0.936547	NO	MBD	Other
BAZ2A	11.3956	10.9809	2.35555e-27	YES	0.963609	NO	MBD; AT hook	Other
MECP2	11.848	11.0877	8.85443e-64	YES	0.935833	NO	MBD; AT hook	Other
MBD1	11.3048	11.0586	7.56738e-20	YES	0.978217	NO	MBD; CxxC ZF	ZF
MTERF1	7.9522	8.70815	6.21825e-67	YES	1.09506	NO	mTERF	Other
MTERF2	10.1306	9.27255	1.9351e-60	YES	0.915301	NO	mTERF	Other
MTERF3	8.6706	9.2416	2.19811e-58	YES	1.06585	NO	mTERF	Other
MTERF4	10.8857	10.1246	1.72349e-77	YES	0.930087	NO	mTERF	Other
CDC5L	10.4749	10.9481	1.40663e-43	YES	1.04517	NO	Myb/SANT	Other
DMTF1	11.7447	11.156	2.1421e-37	YES	0.949871	NO	Myb/SANT	Other
MSANTD4	10.0206	10.4322	2.16321e-36	YES	1.04107	NO	Myb/SANT	Other
MYB	4.2473	4.99845	0.00153487	NO	1.17685	NO	Myb/SANT	Other
MYBL1	7.4714	8.3118	3.834e-27	YES	1.11248	NO	Myb/SANT	Other
MYBL2	2.5243	10.3445	2.30795e-96	YES	4.09799	GT-2	Myb/SANT	Other
MYPOP	9.6232	8.2555	9.52181e-69	YES	0.857875	NO	Myb/SANT	Other
MYSM1	10.2333	9.22435	1.72967e-56	YES	0.901405	NO	Myb/SANT	Other
SNAPC4	10.1002	9.19565	4.88539e-41	YES	0.910442	NO	Myb/SANT	Other
TERF1	10.271	10.3137	0.442757	NO	1.00416	NO	Myb/SANT	Other
TERF2	10.6586	10.674	0.51504	NO	1.00145	NO	Myb/SANT	Other
TTF1	8.9646	9.00825	0.537157	NO	1.00487	NO	Myb/SANT	Other
ZZZ3	9.8812	10.3452	2.39702e-38	YES	1.04695	NO	Myb/SANT	Other
MYRF	12.0906	9.8432	3.96981e-35	YES	0.81412	NO	Ndt80/PhoG	Other
MYRFL	3.7798	3.8983	0.659416	NO	1.03135	NO	Ndt80/PhoG	Other
NFX1	10.5188	10.3515	5.24608e-10	YES	0.9841	NO	NFX	Other
NFXL1	8.0634	8.34755	9.01581e-11	YES	1.03524	NO	NFX	Other
AR	6.9329	9.41405	6.4929e-71	YES	1.35788	NO	Nuclear receptor	Nuclear receptor
ESR1	5.9222	5.3199	4.09728e-16	YES	0.898298	NO	Nuclear receptor	Nuclear receptor
ESR2	4.3384	4.339	0.455947	NO	1.00014	NO	Nuclear receptor	Nuclear receptor
ESRRA	10.4523	10.0201	3.49476e-24	YES	0.95865	NO	Nuclear receptor	Nuclear receptor
ESRRB	4.6626	4.42255	0.0874588	NO	0.948516	NO	Nuclear receptor	Nuclear receptor
ESRRG	8.1175	7.1411	1.89393e-37	YES	0.879717	NO	Nuclear receptor	Nuclear receptor
HNF4A	1.9861	0	2.68503e-23	YES	0	GT-2	Nuclear receptor	Nuclear receptor
HNF4G	4.379	7.15525	1.79092e-83	YES	1.63399	NO	Nuclear receptor	Nuclear receptor
NR1D1	11.1954	9.46275	9.88687e-54	YES	0.845236	NO	Nuclear receptor	Nuclear receptor
NR1D2	11.1121	10.1616	4.62646e-60	YES	0.914458	NO	Nuclear receptor	Nuclear receptor
NR1H2	11.2414	11.0395	7.5399e-09	YES	0.982035	NO	Nuclear receptor	Nuclear receptor
NR1H3	8.7381	9.32035	5.8902e-30	YES	1.06663	NO	Nuclear receptor	Nuclear receptor
NR1H4	1.2693	2.02365	7.81806e-13	YES	1.5943	NO	Nuclear receptor	Nuclear receptor
NR1I2	3.5818	3.1801	0.000169515	YES	0.88785	NO	Nuclear receptor	Nuclear receptor
NR1I3	5.0812	3.70945	6.43065e-61	YES	0.730034	NO	Nuclear receptor	Nuclear receptor
NR2C1	9.875	9.21315	1.60079e-48	YES	0.932977	NO	Nuclear receptor	Nuclear receptor
NR2C2	11.3421	10.8669	1.0863e-25	YES	0.958103	NO	Nuclear receptor	Nuclear receptor
NR2E1	9.7418	9.22055	0.0218697	NO	0.946493	NO	Nuclear receptor	Nuclear receptor
NR2E3	3.5692	1.89265	1.71075e-54	YES	0.530273	NO	Nuclear receptor	Nuclear receptor
NR2F1	11.6856	11.4696	0.0377462	NO	0.981516	NO	Nuclear receptor	Nuclear receptor
NR2F2	9.4571	10.0516	1.70543e-06	YES	1.06287	NO	Nuclear receptor	Nuclear receptor
NR2F6	9.8907	9.43755	5.15596e-22	YES	0.954184	NO	Nuclear receptor	Nuclear receptor
NR3C1	10.8693	11.1989	3.13309e-11	YES	1.03032	NO	Nuclear receptor	Nuclear receptor
NR3C2	9.7794	8.22195	2.44686e-67	YES	0.840742	NO	Nuclear receptor	Nuclear receptor
NR4A1	11.196	9.6183	8.23009e-29	YES	0.859084	NO	Nuclear receptor	Nuclear receptor
NR4A2	8.8128	7.1868	6.98711e-39	YES	0.815496	NO	Nuclear receptor	Nuclear receptor
NR4A3	7.9208	7.49275	0.00238376	NO	0.945959	NO	Nuclear receptor	Nuclear receptor
NR5A1	2.5189	1.6428	6.29966e-14	YES	0.652189	NO	Nuclear receptor	Nuclear receptor
NR5A2	2.0972	6.35785	3.31556e-84	YES	3.03159	GT-2	Nuclear receptor	Nuclear receptor
NR6A1	7.7613	6.7097	2.19405e-42	YES	0.864507	NO	Nuclear receptor	Nuclear receptor
PGR	6.5991	2.9938	4.6603e-86	YES	0.453668	GT-2	Nuclear receptor	Nuclear receptor
PPARA	10.042	9.2535	6.92683e-26	YES	0.92148	NO	Nuclear receptor	Nuclear receptor
PPARD	11.3195	11.3975	0.226818	NO	1.0069	NO	Nuclear receptor	Nuclear receptor
PPARG	6.746	6.7686	0.710345	NO	1.00335	NO	Nuclear receptor	Nuclear receptor
RARA	9.2404	10.5495	4.40522e-62	YES	1.14167	NO	Nuclear receptor	Nuclear receptor
RARB	7.7674	8.0021	0.138034	NO	1.03022	NO	Nuclear receptor	Nuclear receptor
RARG	8.9503	8.5315	4.15554e-12	YES	0.953208	NO	Nuclear receptor	Nuclear receptor
RORA	10.0273	9.4667	1.14068e-25	YES	0.944093	NO	Nuclear receptor	Nuclear receptor
RORB	9.6121	9.1616	0.000164805	YES	0.953132	NO	Nuclear receptor	Nuclear receptor
RORC	4.5472	2.91455	4.1784e-30	YES	0.640955	NO	Nuclear receptor	Nuclear receptor
RXRA	11.587	11.228	1.45176e-06	YES	0.969021	NO	Nuclear receptor	Nuclear receptor
RXRB	11.0917	11.0385	0.00162739	NO	0.995204	NO	Nuclear receptor	Nuclear receptor
RXRG	8.8119	5.80925	4.73583e-44	YES	0.659251	NO	Nuclear receptor	Nuclear receptor
THRA	13.835	12.7017	1.70744e-59	YES	0.918081	NO	Nuclear receptor	Nuclear receptor
THRB	9.9205	8.8344	1.71562e-21	YES	0.89052	NO	Nuclear receptor	Nuclear receptor
VDR	3.9905	6.0598	1.37238e-51	YES	1.51856	NO	Nuclear receptor	Nuclear receptor
TP53	8.2471	11.4037	4.41784e-94	YES	1.38276	NO	p53	Other
TP63	3.8351	3.7891	0.851173	NO	0.988006	NO	p53	Other
TP73	6.0385	7.72615	5.65073e-13	YES	1.27948	NO	p53	Other
PAX1	1.1023	1.21715	0.00537905	NO	1.10419	NO	Paired box	Other
PAX5	2.4535	2.25365	0.795605	NO	0.918545	NO	Paired box	Other
PAX8	6.0255	6.17955	0.0254272	NO	1.02557	NO	Paired box	Other
PAX9	2.749	1.47365	7.91408e-08	YES	0.536068	NO	Paired box	Other
LCOR	9.1657	7.8634	3.36177e-78	YES	0.857916	NO	Pipsqueak	Other
LCORL	8.4756	8.7666	2.33998e-12	YES	1.03433	NO	Pipsqueak	Other
PROX1	9.278	9.3591	0.682116	NO	1.00874	NO	Prospero	Other
PROX2	5.1537	3.9059	7.66078e-35	YES	0.757883	NO	Prospero	Other
NFAT5	10.4626	9.67415	7.3884e-38	YES	0.924641	NO	Rel	Other
NFATC1	8.0879	8.8815	8.16595e-26	YES	1.09812	NO	Rel	Other
NFATC2	7.4024	8.809	1.24891e-38	YES	1.19002	NO	Rel	Other
NFATC3	9.1907	9.99665	6.52407e-45	YES	1.08769	NO	Rel	Other
NFATC4	10.176	9.47255	8.7569e-19	YES	0.930872	NO	Rel	Other
NFKB1	9.2575	10.2026	8.46536e-55	YES	1.10208	NO	Rel	Other
NFKB2	8.2613	9.09055	5.92292e-25	YES	1.10038	NO	Rel	Other
REL	7.348	7.56445	0.080995	NO	1.02946	NO	Rel	Other
RELA	10.7792	11.7241	3.897e-63	YES	1.08765	NO	Rel	Other
RELB	6.9559	8.84035	2.53916e-71	YES	1.27091	NO	Rel	Other
RFX1	9.0564	9.2212	0.190998	NO	1.0182	NO	RFX	Other
RFX2	8.9687	9.6715	3.52823e-22	YES	1.07836	NO	RFX	Other
RFX3	9.9475	9.85545	0.565832	NO	0.990746	NO	RFX	Other
RFX4	10.3392	11.6335	2.26076e-41	YES	1.12519	NO	RFX	Other
RFX5	10.1639	10.5533	1.66649e-35	YES	1.03831	NO	RFX	Other
RFX6	1.1075	0	1.84971e-17	YES	0	GT-2	RFX	Other
RFX7	9.3515	9.8296	2.61843e-15	YES	1.05113	NO	RFX	Other
RFX8	3.9192	3.0398	5.61029e-06	YES	0.775617	NO	RFX	Other
RUNX1	7.1216	10.1946	1.59886e-79	YES	1.43151	NO	Runt	Other
RUNX2	6.9002	7.4664	7.31356e-13	YES	1.08206	NO	Runt	Other
RUNX3	5.7283	7.67195	4.07441e-57	YES	1.33931	NO	Runt	Other
AIRE	6.3068	4.57265	3.22993e-22	YES	0.725035	NO	SAND	Other
DEAF1	12.3469	11	6.30187e-67	YES	0.890908	NO	SAND	Other
GMEB1	8.2532	8.8233	5.47027e-32	YES	1.06908	NO	SAND	Other
GMEB2	9.521	9.47215	0.0846819	NO	0.994869	NO	SAND	Other
SKOR2	0	0.9292	5.41864e-12	YES	0.9292	GT-0	SAND	Other
SP100	8.3772	10.3819	4.93712e-60	YES	1.2393	NO	SAND	Other
SP110	7.8222	9.4707	7.29904e-67	YES	1.21075	NO	SAND	Other
SP140	5.2828	6.30275	2.32565e-29	YES	1.19307	NO	SAND	Other
SP140L	6.7804	8.502	8.78026e-57	YES	1.25391	NO	SAND	Other
NFIA	11.4844	11.8825	4.10804e-09	YES	1.03466	NO	SMAD	Other
NFIB	11.1843	11.9535	1.13633e-32	YES	1.06878	NO	SMAD	Other
NFIC	12.0728	12.5111	3.03405e-16	YES	1.0363	NO	SMAD	Other
NFIX	13.0521	13.5183	3.54929e-14	YES	1.03572	NO	SMAD	Other
SMAD1	8.4036	10.436	1.75369e-92	YES	1.24185	NO	SMAD	Other
SMAD3	10.8354	10.6488	0.0533307	NO	0.982783	NO	SMAD	Other
SMAD4	10.8249	11.4228	3.49435e-32	YES	1.05523	NO	SMAD	Other
SMAD5	10.2508	11.2816	7.17444e-79	YES	1.10056	NO	SMAD	Other
SMAD9	9.6858	9.5986	0.0343257	NO	0.990997	NO	SMAD	Other
STAT1	11.0235	12.4809	9.69703e-82	YES	1.1322	NO	STAT	Other
STAT2	11.6567	11.5813	0.0399708	NO	0.993532	NO	STAT	Other
STAT3	11.5914	12.902	2.28935e-74	YES	1.11307	NO	STAT	Other
STAT4	7.7824	5.1672	4.18705e-50	YES	0.66396	NO	STAT	Other
STAT5A	8.6653	9.6722	1.23107e-38	YES	1.1162	NO	STAT	Other
STAT5B	11.6129	11.4066	8.40106e-20	YES	0.982235	NO	STAT	Other
STAT6	10.6765	10.1329	2.3412e-05	YES	0.949089	NO	STAT	Other
EOMES	2.84	3.18625	0.222826	NO	1.12192	NO	T-box	Other
MGA	10.0625	10.0224	0.0092487	NO	0.99602	NO	T-box	Other
T	0	0	0.389011	NO	0	NO	T-box	Other
TBR1	4.0182	5.4486	0.167371	NO	1.35598	NO	T-box	Other
TBX1	3.9345	4.4447	1.10365e-07	YES	1.12967	NO	T-box	Other
TBX10	0	0	3.29473e-08	YES	0	NO	T-box	Other
TBX15	5.1392	8.4641	8.32559e-85	YES	1.64697	NO	T-box	Other
TBX18	6.7997	5.7018	1.71409e-18	YES	0.838537	NO	T-box	Other
TBX19	6.1486	6.4684	7.12881e-08	YES	1.05201	NO	T-box	Other
TBX2	9.0081	9.82325	3.48293e-22	YES	1.09049	NO	T-box	Other
TBX20	0	0	0.00104038	YES	0	NO	T-box	Other
TBX21	2.661	3.52775	3.2606e-14	YES	1.32572	NO	T-box	Other
TBX22	0	0	0.000785249	YES	0	NO	T-box	Other
TBX3	7.8737	7.03545	2.51187e-15	YES	0.893538	NO	T-box	Other
TBX4	0.8945	2.3892	1.95537e-38	YES	2.67099	GT-2	T-box	Other
TBX5	2.6175	3.2439	0.000144642	YES	1.23931	NO	T-box	Other
TBX6	6.224	5.96965	2.63834e-05	YES	0.959134	NO	T-box	Other
TBP	8.6024	9.0104	3.09612e-23	YES	1.04743	NO	TBP	Other
TBPL1	10.0488	9.17715	1.6167e-45	YES	0.913258	NO	TBP	Other
TBPL2	0	0	0.030737	NO	0	NO	TBP	Other
LIN54	9.0527	9.0264	0.274565	NO	0.997095	NO	TCR/CxC	Other
TEAD1	10.3362	11.4223	5.33535e-53	YES	1.10508	NO	TEA	Other
TEAD2	7.3167	9.7972	4.50591e-77	YES	1.33902	NO	TEA	Other
TEAD3	7.4058	8.76545	5.27158e-45	YES	1.18359	NO	TEA	Other
TEAD4	6.2071	8.06085	1.20059e-46	YES	1.29865	NO	TEA	Other
THAP1	7.9952	8.57585	1.23371e-56	YES	1.07262	NO	THAP finger	Other
THAP10	8.237	8.2487	0.886507	NO	1.00142	NO	THAP finger	Other
THAP11	9.7973	10.5491	2.49167e-76	YES	1.07674	NO	THAP finger	Other
THAP2	8.5368	8.57625	0.858598	NO	1.00462	NO	THAP finger	Other
THAP3	9.6743	9.304	5.49682e-15	YES	0.961723	NO	THAP finger	Other
THAP4	10.5947	10.5716	0.630051	NO	0.997824	NO	THAP finger	Other
THAP5	9.8653	10.4468	1.79104e-52	YES	1.05895	NO	THAP finger	Other
THAP6	8.3057	8.45185	0.00024232	YES	1.0176	NO	THAP finger	Other
THAP7	9.8556	9.8779	0.91159	NO	1.00226	NO	THAP finger	Other
THAP8	8.0241	8.52115	2.31621e-36	YES	1.06194	NO	THAP finger	Other
THAP9	7.776	7.82455	0.89477	NO	1.00624	NO	THAP finger	Other
AEBP1	10.9387	13.7145	2.33708e-65	YES	1.25376	NO	Unknown	Other
ARHGAP35	12.645	11.795	2.94247e-45	YES	0.932784	NO	Unknown	Other
BPTF	11.4591	11.0635	1.51396e-27	YES	0.965482	NO	Unknown	Other
BRF2	8.9644	9.67085	1.4175e-65	YES	1.07881	NO	Unknown	Other
CARF	9.0699	8.36685	2.33057e-42	YES	0.922485	NO	Unknown	Other
CC2D1A	11.4976	10.6905	1.98057e-53	YES	0.929807	NO	Unknown	Other
CEBPZ	10.047	10.6839	1.30386e-63	YES	1.06339	NO	Unknown	Other
CENPA	1.7082	7.87565	4.49117e-96	YES	4.6105	GT-2	Unknown	Other
CENPT	11.1932	10.5453	3.55842e-40	YES	0.942117	NO	Unknown	Other
CGGBP1	11.3077	11.8326	1.96615e-55	YES	1.04642	NO	Unknown	Other
CHCHD3	9.6431	11.2025	3.7725e-96	YES	1.16171	NO	Unknown	Other
CPEB1	10.3512	8.0824	4.13513e-84	YES	0.780818	NO	Unknown	Other
CSRNP1	9.4905	10.6205	1.32322e-37	YES	1.11907	NO	Unknown	Other
CSRNP2	10.979	10.7839	1.26612e-07	YES	0.98223	NO	Unknown	Other
CSRNP3	10.2734	8.89295	1.72528e-39	YES	0.865629	NO	Unknown	Other
DACH1	7.4235	6.54335	4.74151e-15	YES	0.881437	NO	Unknown	Other
DACH2	8.5068	4.24495	2.77735e-33	YES	0.499007	GT-2	Unknown	Other
DR1	10.4545	11.0588	4.02164e-63	YES	1.05781	NO	Unknown	Other
DRAP1	11.534	11.6369	9.55345e-05	YES	1.00892	NO	Unknown	Other
GLMP	8.7674	10.5315	1.95596e-91	YES	1.20121	NO	Unknown	Other
GPBP1	11.9468	11.7203	2.87221e-23	YES	0.981045	NO	Unknown	Other
GPBP1L1	11.2136	11.1549	4.1244e-05	YES	0.99477	NO	Unknown	Other
GTF2B	9.1996	9.9981	3.98085e-80	YES	1.0868	NO	Unknown	Other
KCNIP3	10.4507	8.4687	1.60003e-42	YES	0.810348	NO	Unknown	Other
LTF	5.3233	11.1481	1.50057e-78	YES	2.09421	GT-2	Unknown	Other
MTF2	9.5894	9.27865	1.28769e-18	YES	0.967594	NO	Unknown	Other
NACC2	12.7976	11.8792	6.46453e-43	YES	0.92824	NO	Unknown	Other
NFE4	0	1.0193	3.23097e-10	YES	1.0193	GT-0	Unknown	Other
NFYB	10.8212	10.0532	2.47557e-61	YES	0.929033	NO	Unknown	Other
NFYC	10.442	10.6784	3.62817e-15	YES	1.02263	NO	Unknown	Other
NKRF	9.7311	8.9671	9.80444e-46	YES	0.921489	NO	Unknown	Other
NME2	8.5971	10.788	1.2787e-88	YES	1.25484	NO	Unknown	Other
NR0B1	5.1323	2.95845	1.63548e-18	YES	0.576437	NO	Unknown	Other
NRF1	9.5557	9.5416	0.402479	NO	0.998524	NO	Unknown	Other
PA2G4	11.5116	12.2957	1.52086e-79	YES	1.06811	NO	Unknown	Other
PCGF2	9.7491	10.571	4.46968e-29	YES	1.08431	NO	Unknown	Other
PCGF6	7.8398	8.0696	8.80313e-12	YES	1.02931	NO	Unknown	Other
PHF1	11.9056	10.915	1.24777e-77	YES	0.916795	NO	Unknown	Other
PLSCR1	8.9188	10.9361	6.16675e-63	YES	1.22619	NO	Unknown	Other
POU2AF1	4.9069	3.44055	5.54079e-27	YES	0.701166	NO	Unknown	Other
PREB	10.5799	11.1822	5.41071e-62	YES	1.05692	NO	Unknown	Other
PURA	10.766	10.1896	6.91408e-44	YES	0.946456	NO	Unknown	Other
PURB	11.2143	11.5795	8.91684e-14	YES	1.03257	NO	Unknown	Other
PURG	8.5983	7.7489	1.37379e-47	YES	0.901213	NO	Unknown	Other
RAG1	3.9562	4.87275	1.42059e-31	YES	1.23167	NO	Unknown	Other
RBCK1	11.4394	11.5149	0.233572	NO	1.0066	NO	Unknown	Other
REXO4	9.8511	9.99885	9.60135e-05	YES	1.015	NO	Unknown	Other
SAFB	11.9701	11.4984	4.98973e-39	YES	0.960593	NO	Unknown	Other
SAFB2	12.0402	11.1122	1.48693e-67	YES	0.922925	NO	Unknown	Other
SCMH1	10.1718	10.1394	0.803426	NO	0.996815	NO	Unknown	Other
SKI	11.835	12.1687	7.21306e-07	YES	1.0282	NO	Unknown	Other
SKIL	9.8842	10.4146	9.6239e-39	YES	1.05366	NO	Unknown	Other
SKOR1	6.4251	5.48285	6.68517e-31	YES	0.853349	NO	Unknown	Other
SMYD3	9.1669	9.44535	4.51249e-12	YES	1.03038	NO	Unknown	Other
SNAPC2	9.5257	9.9263	1.43699e-19	YES	1.04205	NO	Unknown	Other
SNAPC5	9.7411	9.49685	1.02583e-07	YES	0.974926	NO	Unknown	Other
SON	12.5517	12.8285	2.59232e-10	YES	1.02205	NO	Unknown	Other
SPEN	11.8829	11.3039	1.06595e-35	YES	0.951275	NO	Unknown	Other
SPZ1	0	0	0.872186	NO	0	NO	Unknown	Other
TCF20	10.383	9.64075	1.32305e-43	YES	0.928513	NO	Unknown	Other
TET2	9.1159	9.68635	2.5984e-33	YES	1.06258	NO	Unknown	Other
THYN1	10.7096	10.7846	0.00017643	YES	1.00701	NO	Unknown	Other
TMF1	9.9028	10.0181	0.0518944	NO	1.01164	NO	Unknown	Other
TOPORS	9.3284	9.40735	0.134561	NO	1.00846	NO	Unknown	Other
TSC22D1	14.0274	13.748	3.02438e-07	YES	0.980085	NO	Unknown	Other
XPA	9.1313	8.69335	4.35931e-45	YES	0.952039	NO	Unknown	Other
Table 7 columns legend: - The genes under 'gene' column are the analyzed transcription factors - The median expression level in healthy brain tissue is indicated under 'Healthy_median' column - The median expression level in GBM tumor tissue is indicated under 'Tumor_median' column - The p-value result of Wilcoxon rank-sum test used to identify whether gene is differentially expressed is indicate…
