# Supplementary material for: Quantitative Analysis of Differential Expression of HOX Genes in Multiple Cancers
Source: Cancers (Basel). 2020 Jun 14;12(6):1572. doi: 10.3390/cancers12061572 (PMC7352544; doi:10.3390/cancers12061572)
Supplement: Supplementary file 1 [file cancers-12-01572-s001.zip › Supplementary Table S13.xlsx]

## Sheet: Table S13
Table S13: TCGA & GTEx detailed tissue category list
Detailed Category	Cohort	File_name(Joint Category)	Total
Acute Myeloid Leukemia	TCGA	Leukemia	173
Adipose - Subcutaneous	GTEx	GTEx-NoTCGA	318
Adipose - Visceral (Omentum)	GTEx	Adipose-Visceral	197
Adrenal Gland	GTEx	Adrenal_Gland	128
Adrenocortical Cancer	TCGA	Adrenal_Gland	77
Artery - Aorta	GTEx	GTEx-NoTCGA	207
Artery - Coronary	GTEx	GTEx-NoTCGA	118
Artery - Tibial	GTEx	GTEx-NoTCGA	281
Bladder	GTEx	bladder	9
Bladder Urothelial Carcinoma	TCGA	bladder	432
Brain - Amygdala	GTEx	brain	69
Brain - Anterior Cingulate Cortex (Ba24)	GTEx	brain	83
Brain - Caudate (Basal Ganglia)	GTEx	brain	109
Brain - Cerebellar Hemisphere	GTEx	brain	93
Brain - Cerebellum	GTEx	brain	119
Brain - Cortex	GTEx	brain	105
Brain - Frontal Cortex (Ba9)	GTEx	brain	95
Brain - Hippocampus	GTEx	brain	84
Brain - Hypothalamus	GTEx	brain	82
Brain - Nucleus Accumbens (Basal Ganglia)	GTEx	brain	104
Brain - Putamen (Basal Ganglia)	GTEx	brain	81
Brain - Spinal Cord (Cervical C-1)	GTEx	brain	60
Brain - Substantia Nigra	GTEx	brain	57
Brain Lower Grade Glioma	TCGA	brain	527
Breast - Mammary Tissue	GTEx	Breast	179
Breast Invasive Carcinoma	TCGA	Breast	1253
Cells - Ebv-Transformed Lymphocytes	GTEx	Lymphoma	107
Cells - Transformed Fibroblasts	GTEx	GTEx-NoTCGA	256
Cervical & Endocervical Cancer	TCGA	Cervix-Ectocervix	309
Cervix - Ectocervix	GTEx	Cervix-Ectocervix	6
Cervix - Endocervix	GTEx	Cervix-Ectocervix	4
Cholangiocarcinoma	TCGA	NoComparison-rare	45
Colon - Sigmoid	GTEx	Colon	141
Colon - Transverse	GTEx	Colon	167
Colon Adenocarcinoma	TCGA	Colon	352
Diffuse Large B-Cell Lymphoma	TCGA	Lymphoma	47
Esophageal Carcinoma	TCGA	Esophagus	195
Esophagus - Gastroesophageal Junction	GTEx	Esophagus	137
Esophagus - Mucosa	GTEx	Esophagus	273
Esophagus - Muscularis	GTEx	GTEx-NoTCGA	245
Fallopian Tube	GTEx	GTEx-NoTCGA	5
Glioblastoma Multiforme	TCGA	brain	173
Head & Neck Squamous Cell Carcinoma	TCGA	NoComparison-need2verify	564
Heart - Atrial Appendage	GTEx	GTEx-NoTCGA	175
Heart - Left Ventricle	GTEx	GTEx-NoTCGA	202
Kidney - Cortex	GTEx	Kidney	28
Kidney Chromophobe	TCGA	NoComparison-rare	91
Kidney Clear Cell Carcinoma	TCGA	Kidney	615
Kidney Papillary Cell Carcinoma	TCGA	Kidney	321
Liver	GTEx	Liver	110
Liver Hepatocellular Carcinoma	TCGA	Liver	422
Lung	GTEx	Lung	288
Lung Adenocarcinoma	TCGA	Lung	598
Lung Squamous Cell Carcinoma	TCGA	Lung	551
Mesothelioma	TCGA	Adipose-Visceral	87
Minor Salivary Gland	GTEx	GTEx-NoTCGA	55
Muscle - Skeletal	GTEx	GTEx-NoTCGA	396
Nerve - Tibial	GTEx	GTEx-NoTCGA	278
Ovarian Serous Cystadenocarcinoma	TCGA	Ovary	428
Ovary	GTEx	Ovary	88
Pancreas	GTEx	Pancreas	167
Pancreatic Adenocarcinoma	TCGA	Pancreas	183
Pheochromocytoma & Paraganglioma	TCGA	Adrenal_Gland	185
Pituitary	GTEx	GTEx-NoTCGA	107
Prostate	GTEx	Prostate	100
Prostate Adenocarcinoma	TCGA	Prostate	556
Rectum Adenocarcinoma	TCGA	Colon	103
Sarcoma	TCGA	NoComparison-need2verify	264
Skin - Not Sun Exposed (Suprapubic)	GTEx	GTEx-NoTCGA	233
Skin - Sun Exposed (Lower Leg)	GTEx	GTEx-NoTCGA	324
Skin Cutaneous Melanoma	TCGA	NoComparison-need2verify	470
Small Intestine - Terminal Ileum	GTEx	GTEx-NoTCGA	92
Spleen	GTEx	GTEx-NoTCGA	100
Stomach	GTEx	Stomach	175
Stomach Adenocarcinoma	TCGA	Stomach	451
Testicular Germ Cell Tumor	TCGA	NoComparison-need2verify	154
Testis	GTEx	GTEx-NoTCGA	165
Thymoma	TCGA	NoComparison-need2verify	121
Thyroid	GTEx	Thyroid	280
Thyroid Carcinoma	TCGA	Thyroid	571
Uterine Carcinosarcoma	TCGA	Uterus	57
Uterine Corpus Endometrioid Carcinoma	TCGA	Uterus	208
Uterus	GTEx	Uterus	78
Uveal Melanoma	TCGA	NoComparison-need2verify	79
Vagina	GTEx	GTEx-NoTCGA	85
Whole Blood	GTEx	Leukemia	337
The table S13 lists the detailed tissue categories of the TCGA and GTEx samples. Samples that were used in the same comparison were grouped together in the same file. The ‘file-category’ column indicates the name of the file that includes the samples data used in the analysis. The ‘total’ column indicates the total number of samples in every category.
