# Supplementary material for: Quantitative Analysis of Differential Expression of HOX Genes in Multiple Cancers
Source: Cancers (Basel). 2020 Jun 14;12(6):1572. doi: 10.3390/cancers12061572 (PMC7352544; doi:10.3390/cancers12061572)
Supplement: Supplementary file 1 [file cancers-12-01572-s001.zip › Supplementary Tables S10-S11.xlsx]

## Sheet: Table S10 - BRCA HER2
Table S10: HOX gene expression in BRCA tumor samples HER2 negative versus HER2 positive
Gene	Wilcox-pval	median-HER2negative	median-HER2positive	is-Significant?
HOXA1	0.610754	4.6322	4.6426	No
HOXA10	0.095329	6.8543	7.0528	No
HOXA11	0.0465286	4.2428	4.5393	No
HOXA13	0.493093	2.6738	2.7303	No
HOXA2	0.000725561	3.3864	2.9368	Yes
HOXA3	0.101774	5.7597	5.5459	No
HOXA4	0.170196	5.1313	5.0326	No
HOXA5	0.227935	5.7175	5.5664	No
HOXA6	0.567735	2.9196	2.869	No
HOXA7	0.160427	6.3755	6.1366	No
HOXA9	0.551138	5.5544	5.4334	No
HOXB1	0.137521	1.0801	1.364	No
HOXB13	2.0312e-08	1.7596	7.1764	Yes
HOXB2	0.293385	9.4861	9.5932	No
HOXB3	0.129499	8.8473	9.0949	No
HOXB4	0.756776	6.6519	6.4789	No
HOXB5	0.0885469	5.1154	5.2017	No
HOXB6	0.0102377	6.1123	6.6945	No
HOXB7	0.0047531	7.5616	7.9698	No
HOXB8	0.0317681	3.8597	4.1482	No
HOXB9	1.75077e-06	4.753	5.3758	Yes
HOXC10	0.000170195	9.9309	10.5228	Yes
HOXC11	2.95882e-08	7.3529	8.2795	Yes
HOXC12	0.00511348	4.27	6.0391	No
HOXC13	0.191665	8.2342	8.3545	No
HOXC4	0.725489	7.6514	7.6087	No
HOXC5	0.809617	3.8158	3.7827	No
HOXC6	0.359308	8.49	8.5251	No
HOXC8	0.0997864	7.0253	7.2075	No
HOXC9	0.000278092	7.7913	8.1144	Yes
HOXD1	1.5651e-06	4.463	5.0935	Yes
HOXD10	0.889147	5.0774	5.0872	No
HOXD11	0.384826	1.8322	1.8933	No
HOXD12	0.00176353	0	0	No
HOXD13	0.27896	1.7885	1.4612	No
HOXD3	0.718652	4.5305	4.7284	No
HOXD4	0.899886	3.5855	3.6285	No
HOXD8	0.000366672	7.6458	8.1653	Yes
HOXD9	0.481266	6.8392	6.7176	No
Table 10 column legend: - The column Winlcox-pval indicates the p-value result of Wilcoxon rank-sum test that was run to compare the expression level of the gene in BRCA HER2 positive samples versus its expression in BRCA HER2 negaive samples. The column 'is-Significant?' indicates whether p-value is significant or not. - The column 'median-HER2negative' indicates the median expression level of B…

## Sheet: Table S11 - BRCA TripleNegative
Table S11: HOX gene expression in BRCA tumor samples Triple-negative versus non-Triple-negative
Gene	Wilcox-pval	median-3negative	median-Non-3negative	is-Significant?
HOXA1	2.48723e-18	4.5302	5.6643	Yes
HOXA10	0.387218	6.8832	6.85925	No
HOXA11	0.81431	4.32125	4.2876	No
HOXA13	0.117018	2.72375	2.31735	No
HOXA2	0.000101851	3.21215	3.9262	Yes
HOXA3	1.40304e-07	5.6219	6.62195	Yes
HOXA4	0.000245985	5.0947	5.5915	Yes
HOXA5	0.082993	5.6712	6.0435	No
HOXA6	0.0182188	2.86735	3.4896	No
HOXA7	0.435477	6.34925	6.14475	No
HOXA9	0.210717	5.5286	5.6368	No
HOXB1	3.94947e-20	1.48975	0	Yes
HOXB13	0.0261272	1.86355	4.629	No
HOXB2	1.88969e-24	9.93665	7.7264	Yes
HOXB3	4.38688e-14	9.09805	7.752	Yes
HOXB4	2.02829e-07	6.76545	6.0953	Yes
HOXB5	4.20981e-09	5.3075	4.2703	Yes
HOXB6	3.77051e-08	6.26785	5.6304	Yes
HOXB7	0.250203	7.6459	7.43775	No
HOXB8	0.0262521	3.94545	3.63485	No
HOXB9	0.00286527	4.78295	5.2485	No
HOXC10	0.00610125	10.2727	9.61755	No
HOXC11	0.836844	7.50835	7.50265	No
HOXC12	0.00311882	4.23635	5.4876	No
HOXC13	0.556116	8.2929	8.1909	No
HOXC4	3.8718e-14	7.8178	6.8868	Yes
HOXC5	3.80779e-17	4.0275	2.50295	Yes
HOXC6	6.68488e-15	8.5967	7.8281	Yes
HOXC8	0.0363785	7.088	6.8993	No
HOXC9	0.00032865	7.9242	7.5818	Yes
HOXD1	5.63253e-11	4.72435	3.8716	Yes
HOXD10	0.143321	5.0634	5.14055	No
HOXD11	3.28189e-06	1.73625	2.5924	Yes
HOXD12	5.37497e-09	0	0	Yes
HOXD13	6.87902e-10	1.6151	2.7831	Yes
HOXD3	0.00124247	4.63705	4.1986	Yes
HOXD4	0.000794786	3.6983	2.9625	Yes
HOXD8	1.13164e-14	7.89695	6.98715	Yes
HOXD9	0.00326117	6.86815	6.51785	No
Table 11 column legend: - The column Winlcox-pval indicates the p-value result of Wilcoxon rank-sum test that was run to compare the expression level of the HOX gene in BRCA triple negative samples versus its expression in BRCA non-triple negative samples. The column 'is-Significant?' indicates whether p-value is significant or not. - The column 'median-3negative' indicates the median expression …
